# Supplementary material for: Literature-based discovery of diabetes- and ROS-related targets
Source: BMC Med Genomics. 2010 Oct 27;3:49. doi: 10.1186/1755-8794-3-49 (PMC2988702; doi:10.1186/1755-8794-3-49)
Supplement: Additional file 1 — The list of 90 genes from the NCBI Gene2PubMed database for the ROS-Diabetes literature (1,154 papers). [file 1755-8794-3-49-S1.XLS]

## Sheet: 90 NCBI Gene2PubMed Genes
Additional File 1. The list of 90 genes from the NCBI Gene2PubMed database for the ROS-Diabetes literature (1,154 papers)
Symbol	HUGO ID	NCBI Gene ID	Name	# of Papers
				Gene2 PubMed	SciMiner
SOD1	11179	6647	superoxide dismutase 1, soluble (amyotrophic lateral sclerosis 1 (adult))	4	368
CAT	1516	847	catalase	1	241
PRKCA	9393	5578	protein kinase C, alpha	1	194
NOS2A	7873	4843	nitric oxide synthase 2A (inducible, hepatocytes)	2	144
AGT	333	183	angiotensinogen (serpin peptidase inhibitor, clade A, member 8)	1	131
NFKB1	7794	4790	nuclear factor of kappa light polypeptide gene enhancer in B-cells 1 (p105)	1	90
MAPK1	6871	5594	mitogen-activated protein kinase 1	1	89
NOS1	7872	4842	nitric oxide synthase 1 (neuronal)	1	82
SOD2	11180	6648	superoxide dismutase 2, mitochondrial	3	84
AKT1	391	207	v-akt murine thymoma viral oncogene homolog 1	2	75
NCF1	7660	653361	neutrophil cytosolic factor 1, (chronic granulomatous disease, autosomal 1)	3	72
GAPDH	4141	2597	glyceraldehyde-3-phosphate dehydrogenase	1	59
AKR1B1	381	231	aldo-keto reductase family 1, member B1 (aldose reductase)	2	61
IL6	6018	3569	interleukin 6 (interferon, beta 2)	1	48
CASP3	1504	836	caspase 3, apoptosis-related cysteine peptidase	1	40
INSR	6091	3643	insulin receptor	1	39
UCP1	12517	7350	uncoupling protein 1 (mitochondrial, proton carrier)	1	38
SERPINE1	8583	5054	serpin peptidase inhibitor, clade E (nexin, plasminogen activator inhibitor type 1), member 1	1	37
MAPK8	6881	5599	mitogen-activated protein kinase 8	1	36
JUN	6204	3725	jun oncogene	1	34
NOX4	7891	50507	NADPH oxidase 4	1	31
ICAM1	5344	3383	intercellular adhesion molecule 1 (CD54), human rhinovirus receptor	1	30
APOE	613	348	apolipoprotein E	1	30
MPO	7218	4353	myeloperoxidase	1	28
IGF1	5464	3479	insulin-like growth factor 1 (somatomedin C)	1	27
PPARA	9232	5465	peroxisome proliferator-activated receptor alpha	1	25
TXN	12435	7295	thioredoxin	1	23
NOS3	7876	4846	nitric oxide synthase 3 (endothelial cell)	10	115
CYBA	2577	1535	cytochrome b-245, alpha polypeptide	4	69
CYBB	2578	1536	cytochrome b-245, beta polypeptide (chronic granulomatous disease)	3	49
VEGFA	12680	7422	vascular endothelial growth factor A	6	57
UCP2	12518	7351	uncoupling protein 2 (mitochondrial, proton carrier)	2	34
PTGS2	9605	5743	prostaglandin-endoperoxide synthase 2 (prostaglandin G/H synthase and cyclooxygenase)	2	24
IL8	6025	3576	interleukin 8	1	18
RAC1	9801	5879	ras-related C3 botulinum toxin substrate 1 (rho family, small GTP binding protein Rac1)	1	18
ADIPOQ	13633	9370	adiponectin, C1Q and collagen domain containing	3	21
SOD3	11181	6649	superoxide dismutase 3, extracellular	2	17
UCP3	12519	7352	uncoupling protein 3 (mitochondrial, proton carrier)	2	17
MMP2	7166	4313	matrix metallopeptidase 2 (gelatinase A, 72kDa gelatinase, 72kDa type IV collagenase)	1	12
CD36	1663	948	CD36 molecule (thrombospondin receptor)	1	10
GCH1	4193	2643	GTP cyclohydrolase 1 (dopa-responsive dystonia)	1	9
HMOX2	5014	3163	heme oxygenase (decycling) 2	1	8
HIF1A	4910	3091	hypoxia-inducible factor 1, alpha subunit (basic helix-loop-helix transcription factor)	1	8
IL2	6001	3558	interleukin 2	1	8
TFAM	11741	7019	transcription factor A, mitochondrial	1	7
PRKCB1	9395	5579	protein kinase C, beta 1	2	13
HMOX1	5013	3162	heme oxygenase (decycling) 1	3	14
IL10	5962	3586	interleukin 10	2	12
SHC1	10840	6464	SHC (Src homology 2 domain containing) transforming protein 1	2	9
MAFA	23145	389692	v-maf musculoaponeurotic fibrosarcoma oncogene homolog A (avian)	1	6
IAPP	5329	3375	islet amyloid polypeptide	1	5
FXN	3951	2395	frataxin	1	5
IRS2	6126	8660	insulin receptor substrate 2	1	5
SPP1	11255	6696	secreted phosphoprotein 1 (osteopontin, bone sialoprotein I, early T-lymphocyte activation 1)	1	5
ALOX12	429	239	arachidonate 12-lipoxygenase	1	4
FASN	3594	2194	fatty acid synthase	1	3
FOXO3	3821	2309	forkhead box O3	1	3
ETFDH	3483	2110	electron-transferring-flavoprotein dehydrogenase	1	3
SIRT2	10886	22933	sirtuin (silent mating type information regulation 2 homolog) 2 (S. cerevisiae)	1	3
PRKCZ	9412	5590	protein kinase C, zeta	1	3
FN1	3778	2335	fibronectin 1	1	3
LEPR	6554	3953	leptin receptor	7	16
PON1	9204	5444	paraoxonase 1	2	5
SERPINF1	8824	5176	serpin peptidase inhibitor, clade F (alpha-2 antiplasmin, pigment epithelium derived factor), member 1	2	5
FOXO1	3819	2308	forkhead box O1	3	6
IL12A	5969	3592	interleukin 12A (natural killer cell stimulatory factor 1, cytotoxic lymphocyte maturation factor 1, p35)	1	2
ARNT	700	405	aryl hydrocarbon receptor nuclear translocator	1	2
NEUROD1	7762	4760	neurogenic differentiation 1	1	2
NR1H3	7966	10062	nuclear receptor subfamily 1, group H, member 3	1	2
ABCB1	40	5243	ATP-binding cassette, sub-family B (MDR/TAP), member 1	1	2
PAX3	8617	5077	paired box 3	1	2
PRKCD	9399	5580	protein kinase C, delta	2	3
TXNIP	16952	10628	thioredoxin interacting protein	2	3
HTR2A	5293	3356	5-hydroxytryptamine (serotonin) receptor 2A	1	1
GHRL	18129	51738	ghrelin/obestatin preprohormone	1	1
MAPK7	6880	5598	mitogen-activated protein kinase 7	2	2
MSX2	7392	4488	msh homeobox 2	1	1
KRAS	6407	3845	v-Ki-ras2 Kirsten rat sarcoma viral oncogene homolog	1	1
IL6R	6019	3570	interleukin 6 receptor	1	1
PTGIS	9603	5740	prostaglandin I2 (prostacyclin) synthase	1	1
ITGA1	6134	3672	integrin, alpha 1	1	1
MIOX	14522	55586	myo-inositol oxygenase	1	1
LAMC1	6492	3915	laminin, gamma 1 (formerly LAMB2)	1	1
MT-ND2	7456	4536	mitochondrially encoded NADH dehydrogenase 2	1	1
ALDH3A2	403	224	aldehyde dehydrogenase 3 family, member A2	1	1
NR1H2	7965	7376	nuclear receptor subfamily 1, group H, member 2	1	0
BMP1	1067	649	bone morphogenetic protein 1	1	0
WNT1	12774	7471	wingless-type MMTV integration site family, member 1	1	0
ITGB1	6153	3688	integrin, beta 1 (fibronectin receptor, beta polypeptide, antigen CD29 includes MDF2, MSK12)	1	0
ALOX15	433	246	arachidonate 15-lipoxygenase	1	0
