# Supplementary material for: Literature-based discovery of diabetes- and ROS-related targets
Source: BMC Med Genomics. 2010 Oct 27;3:49. doi: 10.1186/1755-8794-3-49 (PMC2988702; doi:10.1186/1755-8794-3-49)
Supplement: Additional file 2 — The list of 1,026 ROS-Diabetes targets. [file 1755-8794-3-49-S2.XLS]

## Sheet: Final 1026 ROS-Diabetes targets
Additional File 2. The list of 1,026 ROS-Diabetes targets.
Symbol	HUGO ID	NCBI Gene ID	Name	# Occurrence	# Paper	Actual terms	Rank by # Paper
INS	6081	3630	insulin	4605	503	insulin | proinsulin | proinsulin-like | INS |	1
SOD1	11179	6647	superoxide dismutase 1, soluble (amyotrophic lateral sclerosis 1 (adult))	2479	368	superoxide dismutase | superoxide dismutase 1 | SOD-superoxide | Sod1 | SOD-1 | SOD1 | SOD-determination | SOD-supplemented | SOD-mimetics | SOD-deficient | SOD-mimetic | SOD-treated | SOD-induced | SODs | hSOD | SOD-like | SOD-mediated | SOD-inhibitable | SOD1-specific | SOD-transduced | ALS | SOD-sensitive | SOD-injected | SOD-dependent | SOD-exposed |	2
CAT	1516	847	catalase	1424	241	catalase | CAT | CAT-reversible |	3
PRKCA	9393	5578	protein kinase C, alpha	491	194	protein kinase c | pkc alpha | protein kinase c alpha | PKCA | PKC-A | PRKCA | PKC-alpha | PKCI | PKC-alpha-dependent |	4
ALB	399	213	albumin	550	179	albumin | serum albumin |	5
NOX5	14874	79400	NADPH oxidase, EF-hand calcium binding domain 5	1393	177	nadph oxidase | Nox5 | NOX5 |	6
NOS2A	7873	4843	nitric oxide synthase 2A (inducible, hepatocytes)	932	144	nitric oxide synthase | NOS-dependent | iNOS-positive | NOS-inhibitor | NOS-independent | Nos2 | iNOS-knockout | iNOS-expressing | iNOS-expression | iNOS-mediated | NOS2A | NOS2 | iNOS-dependent | iNOS-selective | iNOS-deficient | NOS-2 |	7
XDH	12805	7498	xanthine dehydrogenase	375	133	xanthine oxidase | xanthine dehydrogenase | xanthine oxidoreductase | XOR |	8
AGT	333	183	angiotensinogen (serpin peptidase inhibitor, clade A, member 8)	1997	131	angiotensin ii | ang ii | angiotensinogen | ang i | angiotensin i | Ang-II-dependent | Ang-II-induced | Agt | AngII | AngII-mediated | ANG | AGT | AngI | Ang-II-infused | AngII-like |	9
TNF	11892	7124	tumor necrosis factor (TNF superfamily, member 2)	1299	120	tnf alpha | tumor necrosis factor alpha | TNFA-mediated | TNF-related | TNF-_amp_#945 | TNF-alpha-Induced | TNF-alpha-stimulated | TNF-treated | TNFA-induced | TNF-alpha-treated | TNFalpha-mediated | TNF-alpha-induced | Tnf | TNF-receptor-associated | TNF-immunoassay | TNF-A_amp_#8226 | TNF-a | TNF-A | TNF-induced |	10
NOS3	7876	4846	nitric oxide synthase 3 (endothelial cell)	1993	115	endothelial nitric oxide synthase | eNOS-mediated | eNOS-generated | eNOS-associated | NOS-mediated | eNOS-expression | eNOS-knockout | eNOS-specific | eNOS-induced | NOS-3 | ecNOS | eNOS-dependent | NOS3 | eNOS-independent | eNOS-related | eNOS-containing | eNOS-derived | eNOS-driven | eNOS-deficient |	11
HBB	4827	3043	hemoglobin, beta	442	101	beta globin | hemoglobin |	12
NFKB1	7794	4790	nuclear factor of kappa light polypeptide gene enhancer in B-cells 1 (p105)	792	90	nf kappa b | nuclear factor kappa b | nfkb p50 | NFKB1 | NF-kappaB-induced | NF-kappaB-controlled | NF-kB | NF-kappaB-dependent | p105 | NF-kappaB-mediated | NFkB | NF-kappaB-specific | NF-kappaB-activated |	13
MAPK1	6871	5594	mitogen-activated protein kinase 1	1420	89	extracellular signal regulated kinase | extracellular signal regulated kinase 2 | mitogen activated protein kinase 1 | MAP-K | ERK-directed | p38-activated | MAPK-dependent | MAP-kinase | ERKs | ERK-dependent | ERK2 | p42MAPK | Erk2 | MAP-kinases | p40 | MAPKs | MAPK-pathways. | MAPK-mediated | ERK-2 | p38-mediated | P38 | MAPK1 |	14
SOD2	11180	6648	superoxide dismutase 2, mitochondrial	817	85	mn sod | manganese superoxide dismutase | mn superoxide dismutase | superoxide dismutase 2 | SOD2- | MnSod | SOD-2 | Mn-SOD- | MnSOD-expressing | MnSOD-deficient | sod2 | Sod2 | MnSOD-transduced |	15
COL1A1	2197	1277	collagen, type I, alpha 1	634	84	collagen i | collagen-induced | collagen-specific |	16
NOS1	7872	4842	nitric oxide synthase 1 (neuronal)	878	82	neuronal nitric oxide synthase | nNOS-containing | NOS-dependent | NOS-1 | nNOS-independent | nNOS-positive | NOS-inhibitor | nNOS-deficient | nNOS-dependent | NOS-positive | NOS-independent | NOS-like | nNOS-mediated | NOS-immunoreactive | NOSs | NOS-inhibition | NOS-Mediated | NOS-specific | NOS-derived | nNOS-negative | nNOS-immunoreactive | NOS1-deficient | NOS-selective | NOS-knockout | nNOS…	17
CYCS	19986	54205	cytochrome c, somatic	308	81	cytochrome c |	18
AKT1	391	207	v-akt murine thymoma viral oncogene homolog 1	592	75	protein kinase b | pkb alpha | AKT-mediated | rac | Akt-1 | Rac-1-independent | Rac-regulated | Akt-regulated | Akt-independent | AKT-insensitive | AKT1 | PKB-dependent | PKB-independent | AKT-phosphorylated | Akt-signaling | Rac-1-expressing | Akt-Forkhead | Akt-kinase |	19
NCF1	7660	653361	neutrophil cytosolic factor 1, (chronic granulomatous disease, autosomal 1)	602	72	p47 protein | neutrophil cytosolic factor 1 | NCF1 | P47- | p47phox-containing | Ncf1 | p47phox-dependent | p47phox-induced |	20
CYBA	2577	1535	cytochrome b-245, alpha polypeptide	436	69	p22 phox | p22phox | p22-phox | p22phox-mediated | p22phox-containing | CYBA |	21
ACE	2707	1636	angiotensin I converting enzyme (peptidyl-dipeptidase A) 1	200	69	angiotensin converting enzyme | kininase ii | angiotensin i converting enzyme | ACE | ACE-independent | ACE-inhibitors |	22
AKR1B1	381	231	aldo-keto reductase family 1, member B1 (aldose reductase)	157	61	aldose reductase | AKR1B1 | ALR2 |	23
GSR	4623	2936	glutathione reductase	141	61	glutathione reductase |	24
GAPDH	4141	2597	glyceraldehyde-3-phosphate dehydrogenase	378	59	glyceraldehyde 3 phosphate dehydrogenase | G-3PD | GAPDH-specific |	25
VEGFA	12680	7422	vascular endothelial growth factor A	956	57	vascular endothelial growth factor | vascular permeability factor | vascular endothelial growth factor a | vegf a | VEGF-dependent | VEGFA | Vegf | Vegf-A | VEGF-stimulated | VEGF-neutralizing | VEGF-unrelated | VEGF-induced | VEGF-mediated | VEGF-A | VEGF-treated | VEGF-A-induced |	26
REN	9958	5972	renin	117	51	renin |	27
NCF2	7661	4688	neutrophil cytosolic factor 2 (65kDa, chronic granulomatous disease, autosomal 2)	205	50	chronic granulomatous disease | p67 phox | p67phox | p67-phox | NCF2 |	28
CYBB	2578	1536	cytochrome b-245, beta polypeptide (chronic granulomatous disease)	463	49	gp91 phox | p91 phox | NOX2-Deficient | gp91phox-containing | CYBB | Nox2-containing | Nox-2 | gp-91-phox | NOX-2 | NOX2-deficient | Cybb | Nox2-Containing | nox2-dependent | CGD | Nox2-deficient | NOX2-containing | Nox2-derived |	29
IL6	6018	3569	interleukin 6 (interferon, beta 2)	544	48	il 6 | interleukin 6 | IL-6- | IL-6-induced | IL6 |	30
TGFA	11765	7039	transforming growth factor, alpha	62	46	transforming growth factor |	31
PIK3CA	8975	5290	phosphoinositide-3-kinase, catalytic, alpha polypeptide	178	45	phosphatidylinositol 3 kinase | p110 alpha | PI-3 | PI3K | PI3K-dependent | PI-3K | PI3K-specific | PI3-K |	32
FOS	3796	2353	v-fos FBJ murine osteosarcoma viral oncogene homolog	292	43	c fos | ap 1 | activator protein 1 | AP-1 | c-fos | AP-1-like |	33
TGFB1	11766	7040	transforming growth factor, beta 1	154	41	transforming growth factor beta | transforming growth factor beta1 | transforming growth factor beta 1 | TGF-beta-mediated | TGF-beta-induced | TGF-beta1 | TGF-B | TGFbeta | TGF-B1 |	34
CASP3	1504	836	caspase 3, apoptosis-related cysteine peptidase	340	40	caspase 3 | caspase3 | sca 1 | CPP32 | Sca-1 | CASP3 |	35
INSR	6091	3643	insulin receptor	108	39	insulin receptor | INSR | Insr |	36
EDN1	3176	1906	endothelin 1	491	38	endothelin 1 | ET-1 | EDN1 |	37
UCP1	12517	7350	uncoupling protein 1 (mitochondrial, proton carrier)	325	38	uncoupling protein 1 | UCPs | UCP1 | UCP-1_amp_#x02013 | UCP1-expressing | UCP-1 | UCP1-overexpressing |	38
CCL2	10618	6347	chemokine (C-C motif) ligand 2	291	38	monocyte chemotactic protein 1 | monocyte chemoattractant protein 1 | mcp 1 | Ccl2 | MCP-1 |	39
SERPINE1	8583	5054	serpin peptidase inhibitor, clade E (nexin, plasminogen activator inhibitor type 1), member 1	948	37	plasminogen activator inhibitor | plasminogen activator inhibitor 1 | pai 1 | PAI-1-deficient | SERPINE1 |	40
PARP1	270	142	poly (ADP-ribose) polymerase family, member 1	460	37	poly adp ribose synthetase | poly adp ribose polymerase | parp 1 | dna repair enzyme | poly adp ribose polymerase 1 | PARP | PARP-induced | PARP-1 | PARP-deficient | PARP-1_amp_#x02013 | PARPs | PARP-mediated |	41
GSTCD	25806	79807	glutathione S-transferase, C-terminal domain containing	53	37	glutathione s transferase |	42
MAPK8	6881	5599	mitogen-activated protein kinase 8	258	36	c jun n terminal kinase 1 | JNKs | JNK1 | p56 | JNK-to-total | JNK1-dependent | JNK-mediated | JNK-1 | JNK-dependent | MAPK8 | JNK-induced | Jnk1 |	43
AGTR1	336	185	angiotensin II receptor, type 1	123	36	angiotensin ii receptor | AGTR1 | AT1-receptor | AT1R | Agtr1 |	44
UCP2	12518	7351	uncoupling protein 2 (mitochondrial, proton carrier)	434	34	uncoupling protein 2 | UCP2-mediated | UCP2-upregulated | UCP2-overexpressing | Ucp2-deficient | ucp2 | UCP2-deficient | UCP-2 | UCP2-regulated |	45
JUN	6204	3725	jun oncogene	184	34	c jun | Jun-amino-terminal | cJun | c-jun | AP-1 | JUN | AP1 | c-Jun |	46
NOX4	7891	50507	NADPH oxidase 4	371	31	NOX-4 | Nox4-containing | Nox4-derived | Nox4-transfected | nox4 | Nox-4 | NOX4 | nox-4 | Renox | Nox4-treated |	47
IL1B	5992	3553	interleukin 1, beta	343	31	il 1 | interleukin 1 beta | il 1b | il1 beta | IL1-beta | IL-1 | IL-1-inducible | IL1B | IL-1B | IL-1beta | IL1-B |	48
NOX1	7889	27035	NADPH oxidase 1	262	30	mitogenic oxidase | gp91 2 | nadph oxidase 1 | NOX-derived | nox1 | NOX-mediated | NOX-1 | Nox1-derived | Mox1 | nox-1 | NOX1 | MOX-1 | Nox-1 | NOXs | Nox1-generated | NOX-knockout | NOX-dependent | Mox-1 | Nox1-containing |	49
ICAM1	5344	3383	intercellular adhesion molecule 1 (CD54), human rhinovirus receptor	175	30	intercellular adhesion molecule 1 | CD54 | ICAM1 | ICAM-1 |	50
HBA1	4823	3039	hemoglobin, alpha 1	86	30	HB-A | HBA1 | HbA1 | HbA | HBA | Hba1 |	51
APOE	613	348	apolipoprotein E	59	30	apolipoprotein e | APOE | apoE-deficient | ApoE-deficient | apoE-knockout | apoprotein |	52
PDGFB	8800	5155	platelet-derived growth factor beta polypeptide (simian sarcoma viral (v-sis) oncogene homolog)	38	30	platelet derived growth factor | PDGF-B |	53
VCAM1	12663	7412	vascular cell adhesion molecule 1	175	29	vascular cell adhesion molecule 1 | VCAM1 | Vcam1 | VCAM-1 |	54
SLC2A4	11009	6517	solute carrier family 2 (facilitated glucose transporter), member 4	149	29	glucose transporter 4 | GLUT4-containing | GLUT4-up-regulated | GLUT-4 | Glut-4 | GLUT-4-containing |	55
MPO	7218	4353	myeloperoxidase	227	28	myeloperoxidase | MPO-amplified | MPO-dependent | MPO-deficient | MPO-induced | MPO-derived | MPO-catalyzed | MPO-mediated |	56
IGF1	5464	3479	insulin-like growth factor 1 (somatomedin C)	161	27	insulin like growth factor 1 | insulin like growth factors | IGF-1 | IGF-I | IGF1 |	57
MAPK3	6877	5595	mitogen-activated protein kinase 3	160	27	extracellular signal regulated kinase 1 | mitogen activated protein kinase 3 | p44 | ERK1 | Erk1 |	58
MAPK14	6876	1432	mitogen-activated protein kinase 14	63	27	p38 map kinase | p38 mitogen activated protein kinase |	59
ACTB	132	60	actin, beta	150	26	beta actin | beta-actin |	60
PPARA	9232	5465	peroxisome proliferator-activated receptor alpha	232	25	peroxisome proliferator activated receptor alpha | PPAR | hPPAR | PPARs | PPARA | PPAR-coactivator-1 | PPAR-gamma-independent | PPAR-alpha | PPAR-effect | PPAR-A | PPAR-agonists | PPAR-regulated | PPAR-responsive |	61
CRP	2367	1401	C-reactive protein, pentraxin-related	167	25	c reactive protein | CRP |	62
CYP2B6	2615	1555	cytochrome P450, family 2, subfamily B, polypeptide 6	48	25	P450 | P-450 | P450-derived | p450 | P450-dependent | P450s |	63
PTGS2	9605	5743	prostaglandin-endoperoxide synthase 2 (prostaglandin G/H synthase and cyclooxygenase)	596	24	cox 2 | cox2 | COX-2 | Cox-2 | COX-thromboxane | COX-dependent | COX-2-mediated | COX2 | COX-2-derived | PTGS2 | COXs | COX-2-induction |	64
PPARG	9236	5468	peroxisome proliferator-activated receptor gamma	172	24	ppar gamma | peroxisome proliferator activated receptor gamma | PPAR-G | PPARG2 | PPAR-gamma | PPAR-gamma-specific |	65
LEP	6553	3952	leptin	80	24	leptin | Lep |	66
TXN	12435	7295	thioredoxin	118	23	thioredoxin | TXN | TRX | Trx |	67
IFNG	5438	3458	interferon, gamma	70	23	interferon gamma | IFNG-induced | IFN-G | IFN-gamma | IFN-gamma-inducible | IFNgamma |	68
ADIPOQ	13633	9370	adiponectin, C1Q and collagen domain containing	484	21	adiponectin | adiponectin-induced | adipocyte | Acrp30 | ADIPOQ | adipocyte-specific |	69
STAT1	11362	6772	signal transducer and activator of transcription 1, 91kDa	130	21	STAT1 | STATs | Stat-1 | STAT | stat |	70
LEPR	6554	3953	leptin receptor	50	21	leptin receptor | LEPR | Lepr |	71
BCL2	990	596	B-cell CLL/lymphoma 2	139	20	bcl 2 | b cell lymphoma protein 2 | bcl2 | Bcl-2 | BCL-2 | Bcl2 |	72
SLC2A2	11006	6514	solute carrier family 2 (facilitated glucose transporter), member 2	151	19	GLUT-2 | Slc2a2 | GLUT2-deficient | Glut2 |	73
IRS1	6125	3667	insulin receptor substrate 1	130	19	insulin receptor substrate 1 | IRS-1 | IRS1 |	74
TP53	11998	7157	tumor protein p53	108	19	p53 tumor suppressor | p53-induced | p53-independent | p53-positive | p53-mediated | p53-shifted | p53-regulated | p53-dependent |	75
SLC2A1	11005	6513	solute carrier family 2 (facilitated glucose transporter), member 1	64	19	GLUT1-overexpressing | Glut-1 | GLUT-1 |	76
G6PD	4057	2539	glucose-6-phosphate dehydrogenase	59	19	glucose 6 phosphate dehydrogenase | glucose 6 phosphate dehydrogenase g6pd | G6PD |	77
ALPI	437	248	alkaline phosphatase, intestinal	48	19	alkaline phosphatase | IAPs | IAP |	78
SOD3	11181	6649	superoxide dismutase 3, extracellular	411	18	extracellular superoxide dismutase | extracellular superoxide dismutase ec sod | ECSOD | SOD3 | EC-SOD |	79
IL8	6025	3576	interleukin 8	297	18	interleukin 8 | il 8 | IL-8 | NaF | IL8 |	80
RAC1	9801	5879	ras-related C3 botulinum toxin substrate 1 (rho family, small GTP binding protein Rac1)	126	18	Rac-1 | rac1 | RAC1 | rac1-induced | Rac1 |	81
EGF	3229	1950	epidermal growth factor (beta-urogastrone)	65	18	epidermal growth factor | EGF | EGF-independent |	82
UCP3	12519	7352	uncoupling protein 3 (mitochondrial, proton carrier)	655	17	uncoupling protein 3 | UCP-3 | UCP3-ablated | UCP3-mediated | UCP3-induced | UCP3-transfected | UCP3-deficient |	83
SP1	11205	6667	Sp1 transcription factor	150	17	specificity protein 1 | Sp1 | Sp1-PKC-zeta | SP-1 |	84
GSTA1	4626	2938	glutathione S-transferase A1	138	17	GSTs | GST | GST-tagged | GST-mediated |	85
TBXAS1	11609	6916	thromboxane A synthase 1 (platelet, cytochrome P450, family 5, subfamily A)	34	17	cytochrome p450 |	86
COQ7	2244	10229	coenzyme Q7 homolog, ubiquinone (yeast)	55	16	coenzyme q |	87
APP	620	351	amyloid beta (A4) precursor protein (peptidase nexin-II, Alzheimer disease)	41	16	amyloid beta protein | amyloid-induced | Abeta |	88
NCF4	7662	4689	neutrophil cytosolic factor 4, 40kDa	28	16	p40 | p40phox |	89
MMP9	7176	4318	matrix metallopeptidase 9 (gelatinase B, 92kDa gelatinase, 92kDa type IV collagenase)	304	15	type v collagenase | mmp 9 | gelatinase b | matrix metalloproteinase 9 | mmp9 | MMP-9 | MMP9 | Mmp9 |	90
COL4A1	2202	1282	collagen, type IV, alpha 1	126	15	collagen iv |	91
MT-CYB	7427	4519	mitochondrially encoded cytochrome b	47	15	cytochrome b |	92
RELA	9955	5970	v-rel reticuloendotheliosis viral oncogene homolog A, nuclear factor of kappa light polypeptide gene enhancer in B-cells 3, p65 (avian)	46	15	p65-activated | Rela | p65-dependent | RelA |	93
TF	11740	7018	transferrin	38	15	transferrin |	94
SORD	11184	6652	sorbitol dehydrogenase	32	15	sorbitol dehydrogenase | SDH |	95
HMOX1	5013	3162	heme oxygenase (decycling) 1	693	14	heme oxygenase 1 | ho 1 | HO-1-mediated | HMOX1 | Ho1 | HO1 |	96
CDKN1A	1784	1026	cyclin-dependent kinase inhibitor 1A (p21, Cip1)	97	14	p21 | p21- | p21-activated | p27 |	97
PDGFA	8799	5154	platelet-derived growth factor alpha polypeptide	44	14	pdgf a | PDGF-A | PDGF-induced | PDGF-stimulated |	98
CYP1A1	2595	1543	cytochrome P450, family 1, subfamily A, polypeptide 1	38	14	cytochrome p 450 | CYP | CYP1A1 | CYP-induced | CYP-accelerated | CYPs | CYP-injected |	99
STN	11416	1177	statin	28	14	statin |	100
VWF	12726	7450	von Willebrand factor	27	14	von willebrand factor | vWF |	101
LDLR	6547	3949	low density lipoprotein receptor (familial hypercholesterolemia)	22	14	ldl receptor | LDLR- | LDL-receptor |	102
PDX1	6107	3651	pancreatic and duodenal homeobox 1	222	13	homeobox 1 | pdx 1 | pdx1 | stf 1 | Pdx-1 | PDX-1 | STF-1 |	103
PRKCB1	9395	5579	protein kinase C, beta 1	182	13	pkc beta | protein kinase c beta | protein kinase c beta 1 | PRKCB1 | PKC-beta | PKC-beta-specific | PKC-B |	104
CD40	11919	958	CD40 molecule, TNF receptor superfamily member 5	71	13	tumor necrosis factor receptor | Bp50 | p50 | CD40 |	105
COX8B	31395	404544	cytochrome c oxidase, subunit 8B pseudogene	24	13	cytochrome c oxidase |	106
CP	2295	1356	ceruloplasmin (ferroxidase)	22	13	ceruloplasmin | ferroxidase |	107
IL10	5962	3586	interleukin 10	282	12	il 10 | interleukin 10 | IL-10 | IL10 |	108
RPS27A	10417	6233	ribosomal protein S27a	118	12	ubiquitin |	109
MMP2	7166	4313	matrix metallopeptidase 2 (gelatinase A, 72kDa gelatinase, 72kDa type IV collagenase)	58	12	gelatinase a | matrix metalloproteinase 2 | Mmp2 | MMP-2 | MMP2 |	110
PPARGC1A	9237	10891	peroxisome proliferator-activated receptor gamma, coactivator 1 alpha	51	12	pgc 1 | ppar gamma coactivator 1 | pgc1 | pgc 1 alpha | pgc 1 alpha | pgc 1 alpha | pgc 1 alpha | pgc 1 alpha | pgc 1 alpha | pgc 1 alpha | PGC1 | PGC1-_amp_#x3b1 | PGC-1_amp_#x3b1 | PGC-1 |	111
MAPK9	6886	5601	mitogen-activated protein kinase 9	47	12	jnk 55 | jun kinase | SAPK | JNK2 | SAPKs |	112
GCK	4195	2645	glucokinase (hexokinase 4)	36	12	glucokinase |	113
GPX1	4553	2876	glutathione peroxidase 1	52	11	glutathione peroxidase 1 | GPX-1 | GPx1-mediated | GPX1 | Gpx-1 |	114
ITGAM	6149	3684	integrin, alpha M (complement component 3 receptor 3 subunit)	47	11	mac 1 | CD11b-endothelial | CD11b-positive | Mac-1 | CD11b-fluorescein |	115
ACTA1	129	58	actin, alpha 1, skeletal muscle	36	11	alpha actin | actin alpha | alpha-actin | ASMA |	116
DUOX1	3062	53905	dual oxidase 1	23	11	nicotinamide adenine dinucleotide phosphate oxidas | dual oxidase 1 | Duox1 | DUOX1 |	117
ACTC1	143	70	actin, alpha, cardiac muscle 1	20	11	smooth muscle actin |	118
FGF2	3676	2247	fibroblast growth factor 2 (basic)	16	11	basic fibroblast growth factor | fibroblast growth factor 2 | basic fibroblast growth factor bfgf | FGF2 |	119
IL1A	5991	3552	interleukin 1, alpha	16	11	interleukin 1 |	120
CD36	1663	948	CD36 molecule (thrombospondin receptor)	87	10	fatty acid translocase | collagen type i | CD36-deficient | FAT |	121
ACO2	118	50	aconitase 2, mitochondrial	69	10	aconitase |	122
PTGS1	9604	5742	prostaglandin-endoperoxide synthase 1 (prostaglandin G/H synthase and cyclooxygenase)	61	10	COX-1 | COX-derived | COXs | COX1 | COX-mediated | COX3 |	123
PLAT	9051	5327	plasminogen activator, tissue	22	10	plasminogen activator | t pa | TPA- | TPA-induced | tPA |	124
MAOB	6834	4129	monoamine oxidase B	18	10	amine oxidase |	125
CPT1A	2328	1374	carnitine palmitoyltransferase 1A (liver)	17	10	carnitine palmitoyltransferase i | CPT1 | CPT-1 |	126
PRKAR2A	9391	5576	protein kinase, cAMP-dependent, regulatory, type II, alpha	14	10	protein kinase a |	127
SHC1	10840	6464	SHC (Src homology 2 domain containing) transforming protein 1	227	9	SHC1 | p52 | SHC | p66shc | Shc-Ras-phosphatidylinositol | Shc-linked | p66 |	128
PRKAA1	9376	5562	protein kinase, AMP-activated, alpha 1 catalytic subunit	132	9	amp activated protein kinase | AMPK-dependent | AMPK-_amp_#x3b1 | AMPK-independent |	129
SLC25A4	10990	291	solute carrier family 25 (mitochondrial carrier; adenine nucleotide translocator), member 4	98	9	ant1 | ANT-conducted | ANT-cyclophilin | ANT1 |	130
CASP8	1509	841	caspase 8, apoptosis-related cysteine peptidase	96	9	caspase 8 | cysteine protease | caspase-8 |	131
ELN	3327	2006	elastin (supravalvular aortic stenosis, Williams-Beuren syndrome)	64	9	elastin | tropoelastin |	132
HSPA1A	5232	3303	heat shock 70kDa protein 1A	63	9	hsp70 | heat shock protein 70 | Hsp | HSP70 | Hsp70 | HSP70-mediated |	133
GCH1	4193	2643	GTP cyclohydrolase 1 (dopa-responsive dystonia)	38	9	guanosine 5' triphosphate cyclohydrolase i | gtp cyclohydrolase 1 | GTPCH1 | GTPCH-1 | GCH | GCH1 | GTP-cyclohydrolase |	134
H6PD	4795	9563	hexose-6-phosphate dehydrogenase (glucose 1-dehydrogenase)	38	9	glucose dehydrogenase | G6PDH |	135
NQO1	2874	1728	NAD(P)H dehydrogenase, quinone 1	26	9	nadh dehydrogenase | nad p h dehydrogenase quinone 1 | Nqo1 | NQO1 |	136
CKB	1991	1152	creatine kinase, brain	17	9	creatine kinase |	137
HMOX2	5014	3163	heme oxygenase (decycling) 2	372	8	ho 2 | heme oxygenase 2 | HO-2 | HMOX2 |	138
HIF1A	4910	3091	hypoxia-inducible factor 1, alpha subunit (basic helix-loop-helix transcription factor)	283	8	hif 1 | hypoxia inducible factor 1 | hif1 alpha | hypoxia inducible gene | HIF1-dependent | HIF-1-dependent | HIF1-regulated | HIF1A |	139
KDR	6307	3791	kinase insert domain receptor (a type III receptor tyrosine kinase)	43	8	vascular endothelial growth factor receptor 2 | kinase insert domain receptor | VEGFR2 | VEGFR-2 | KDR | Flk-1 | VEGF-R2 |	140
IL2	6001	3558	interleukin 2	39	8	il 2 | interleukin 2 | IL-2 | IL2 | Il2 |	141
HLA-A	4931	3105	major histocompatibility complex, class I, A	27	8	MHC |	142
CS	2422	1431	citrate synthase	25	8	citrate synthase |	143
BCL2L1	992	598	BCL2-like 1	23	8	bcl xl | bcl x | Bcl-X |	144
NOX3	7890	50508	NADPH oxidase 3	23	8	NOX3 | Nox3 |	145
G6PC	4056	2538	glucose-6-phosphatase, catalytic subunit	22	8	glucose 6 phosphatase | G6pc |	146
APOB	603	338	apolipoprotein B (including Ag(x) antigen)	10	8	apolipoprotein b | apoB |	147
CYP2E1	2631	1571	cytochrome P450, family 2, subfamily E, polypeptide 1	9	8	cytochrome p450 2e1 | CYP2E1 |	148
JAK2	6192	3717	Janus kinase 2 (a protein tyrosine kinase)	204	7	janus kinase 2 | Jak2 | JAK2-specific | JAK2-adapter | Jak-2 |	149
AOC3	550	8639	amine oxidase, copper containing 3 (vascular adhesion protein 1)	180	7	semicarbazide sensitive amine oxidase | vascular adhesion protein 1 | vap 1 | hSSAO | SSAO | VAP-1 |	150
MAP3K5	6857	4217	mitogen-activated protein kinase kinase kinase 5	101	7	apoptosis signal regulating kinase | ASK1-Deficient | ASK1-deficient |	151
EGFR	3236	1956	epidermal growth factor receptor (erythroblastic leukemia viral (v-erb-b) oncogene homolog, avian)	99	7	epidermal growth factor receptor | EGFR-mediated | EGFR-dependent | eGFR |	152
TFAM	11741	7019	transcription factor A, mitochondrial	99	7	mitochondrial transcription factor a | mtTFA | TFAM | Tfam | mtTFA-induced | TFAm |	153
ADCY1	232	107	adenylate cyclase 1 (brain)	56	7	adenylate cyclase | adenylyl cyclase |	154
DLD	2898	1738	dihydrolipoamide dehydrogenase	41	7	diaphorase | lipoamide reductase |	155
DNTT	2983	1791	deoxynucleotidyltransferase, terminal	35	7	terminal deoxynucleotidyltransferase | terminal transferase | TdT-labeled | TdT-positive |	156
CCRK	21420	23552	cell cycle related kinase	34	7	p42 |	157
RAC2	9802	5880	ras-related C3 botulinum toxin substrate 2 (rho family, small GTP binding protein Rac2)	21	7	en 7 | rac2 | Rac2 | Rac-2 |	158
MB	6915	4151	myoglobin	19	7	myoglobin |	159
PIK3R1	8979	5295	phosphoinositide-3-kinase, regulatory subunit 1 (alpha)	18	7	p85 alpha |	160
PDHA1	8806	5160	pyruvate dehydrogenase (lipoamide) alpha 1	13	7	pyruvate dehydrogenase | PDH |	161
PKLR	9020	5313	pyruvate kinase, liver and RBC	12	7	pyruvate kinase |	162
SST	11329	6750	somatostatin	12	7	somatostatin |	163
PLAU	9052	5328	plasminogen activator, urokinase	8	7	urokinase plasminogen activator | uPA | ATF |	164
FOXO1	3819	2308	forkhead box O1	271	6	FKHR | FoxO1-_amp_#x0394 | Foxo1 | Foxo-1 | FOXO-1 | FoxO1-dependent | FoxO1-dependant | FoxO1-binding | FOXO1 | FoxO1a |	165
CSF3	2438	1440	colony stimulating factor 3 (granulocyte)	160	6	g csf | granulocyte colony stimulating factor | filgrastim | colony stimulating factor 3 | G-CSF- | csf3 |	166
MAFA	23145	389692	v-maf musculoaponeurotic fibrosarcoma oncogene homolog A (avian)	84	6	MafA | RIPE-3b1 | MAFA | MafA-dependent |	167
SIRT1	14929	23411	sirtuin (silent mating type information regulation 2 homolog) 1 (S. cerevisiae)	80	6	sirtuin 1 | SIRT1 | Sirt1 |	168
CREB1	2345	1385	cAMP responsive element binding protein 1	51	6	CREB | CREB-binding |	169
RHOD	670	29984	ras homolog gene family, member D	47	6	Rho-kinase | Rho-Kinase |	170
VASP	12652	7408	vasodilator-stimulated phosphoprotein	35	6	vasodilator stimulated phosphoprotein | VASP |	171
GLO1	4323	2739	glyoxalase I	34	6	glyoxalase i | GLO1 | Glo1 | GLO-1 |	172
FAS	11920	355	Fas (TNF receptor superfamily, member 6)	25	6	CD95 | Fas | Fas-associated |	173
GCLC	4311	2729	glutamate-cysteine ligase, catalytic subunit	22	6	gamma glutamylcysteine synthetase | glutamate cysteine ligase | GCS | GCLC |	174
PTPN1	9642	5770	protein tyrosine phosphatase, non-receptor type 1	22	6	protein tyrosine phosphatase 1b | PTP1B | PTP-1B |	175
CSF2	2434	1437	colony stimulating factor 2 (granulocyte-macrophage)	21	6	gm csf | granulocyte macrophage colony stimulating factor | GM-CSF-stimulated |	176
NGF	7808	4803	nerve growth factor (beta polypeptide)	21	6	nerve growth factor | NGF-dependent | NGF-generated |	177
IDH3B	5385	3420	isocitrate dehydrogenase 3 (NAD+) beta	17	6	isocitrate dehydrogenase |	178
LPL	6677	4023	lipoprotein lipase	16	6	lipoprotein lipase | LPL-mediated |	179
NOXO1	19404	124056	NADPH oxidase organizer 1	16	6	nadph oxidase organizer 1 | p41nox | NOXO1 | Noxo1 | NoxO1 |	180
CD14	1628	929	CD14 molecule	14	6	cd14 molecule | CD14 |	181
ITGB2	6155	3689	integrin, beta 2 (complement component 3 receptor 3 and 4 subunit)	14	6	LAD | CD18 | Mac-1 | LFA-1 |	182
SNAP25	11132	6616	synaptosomal-associated protein, 25kDa	14	6	snap25 | SNAP25 | SNAP |	183
APOA1	600	335	apolipoprotein A-I	13	6	apolipoprotein | apolipoprotein a1 | apolipoprotein a i |	184
GFPT1	4241	2673	glutamine-fructose-6-phosphate transaminase 1	12	6	GFAT |	185
SLC25A6P1	16554	128790	solute carrier family 25 (mitochondrial carrier; adenine nucleotide translocator), member 6, pseudogene 1	11	6	adenine nucleotide translocator |	186
SRC	11283	6714	v-src sarcoma (Schmidt-Ruppin A-2) viral oncogene homolog (avian)	11	6	c src | SRC | Src |	187
TAC1	11517	6863	tachykinin, precursor 1	10	6	substance p |	188
TIMP1	11820	7076	TIMP metallopeptidase inhibitor 1	10	6	tissue inhibitor of metalloproteinase 1 | TIMPs | EPO | EPO-derived | TIMP-1 |	189
PC	8636	5091	pyruvate carboxylase	9	6	pyruvate carboxylase |	190
MYH7	7577	4625	myosin, heavy chain 7, cardiac muscle, beta	6	6	myosin heavy chain |	191
PON1	9204	5444	paraoxonase 1	164	5	paraoxonase | paraoxonase 1 | PON | PON1 |	192
SERPINF1	8824	5176	serpin peptidase inhibitor, clade F (alpha-2 antiplasmin, pigment epithelium derived factor), member 1	142	5	pigment epithelium derived factor | SERPINF1 | PEDF |	193
SPP1	11255	6696	secreted phosphoprotein 1 (osteopontin, bone sialoprotein I, early T-lymphocyte activation 1)	141	5	osteopontin | OPN | SPP1 |	194
STAT3	11364	6774	signal transducer and activator of transcription 3 (acute-phase response factor)	92	5	stat 3 | stat3 | STAT-3 | Stat3 | STAT3 | Stat-3 | STAT3-mediated |	195
FXN	3951	2395	frataxin	75	5	frataxin | friedreich ataxia | FRDA | FXN | X25 |	196
NPPA	7939	4878	natriuretic peptide precursor A	59	5	atrial natriuretic peptide | ANP | ANF | ANP-mediated |	197
CTGF	2500	1490	connective tissue growth factor	51	5	connective tissue growth factor | CTGF |	198
TEK	11724	7010	TEK tyrosine kinase, endothelial (venous malformations, multiple cutaneous and mucosal)	46	5	tie2 | tie 2 | Tie2 | Tie-2 |	199
CD4	1678	920	CD4 molecule	45	5	CD4 | CD4-positive |	200
IAPP	5329	3375	islet amyloid polypeptide	43	5	islet amyloid polypeptide | Amylin | IAPP | amylin |	201
PDE5A	8784	8654	phosphodiesterase 5A, cGMP-specific	29	5	PDE-5 | PDE5 |	202
MKI67	7107	4288	antigen identified by monoclonal antibody Ki-67	27	5	ki67 | Ki67-positive |	203
PCK2	8725	5106	phosphoenolpyruvate carboxykinase 2 (mitochondrial)	27	5	PEPCK2 | Pepck | PEPCK |	204
PTK2B	9612	2185	PTK2B protein tyrosine kinase 2 beta	27	5	PTK | PKB | PYK2 |	205
GPX4	4556	2879	glutathione peroxidase 4 (phospholipid hydroperoxidase)	26	5	phospholipid hydroperoxide glutathione peroxidase | glutathione peroxidase 4 | PHGPx | GPX4 |	206
PECAM1	8823	5175	platelet/endothelial cell adhesion molecule (CD31 antigen)	19	5	pecam 1 | CD31 | CD31-positive | PECAM-1 | CD-31 |	207
IRS2	6126	8660	insulin receptor substrate 2	16	5	insulin receptor substrate 2 | Irs2 | IRS2 | IRS-2 |	208
PTPRU	9683	10076	protein tyrosine phosphatase, receptor type, U	16	5	FMI | PTP |	209
PTGFR	9600	5737	prostaglandin F receptor (FP)	13	5	PGF |	210
GPLD1	4459	2822	glycosylphosphatidylinositol specific phospholipase D1	11	5	phospholipase d |	211
GSS	4624	2937	glutathione synthetase	11	5	glutathione synthetase | glutathione synthase |	212
GPT	4552	2875	glutamic-pyruvate transaminase (alanine aminotransferase)	10	5	alanine aminotransferase | AAT |	213
HDAC9	14065	9734	histone deacetylase 9	10	5	HDAC | HDACs |	214
NOXA1	10668	10811	NADPH oxidase activator 1	10	5	p51nox | NoxA1 | NOXA1 | Noxa1 |	215
SMAD2	6768	4087	SMAD family member 2	9	5	smad2 | smad 2 | Smad2 |	216
S100A1	10486	6271	S100 calcium binding protein A1	8	5	s100 protein | S100A1 | S100 |	217
FGF1	3665	2246	fibroblast growth factor 1 (acidic)	7	5	endothelial cell growth factor |	218
HMGCR	5006	3156	3-hydroxy-3-methylglutaryl-Coenzyme A reductase	7	5	3 hydroxy 3 methylglutaryl coenzyme a reductase |	219
PDHB	8808	5162	pyruvate dehydrogenase (lipoamide) beta	7	5	pyruvate dehydrogenase |	220
GSTP1	4638	2950	glutathione S-transferase pi	6	5	glutathione transferase |	221
PLA2G1B	9030	5319	phospholipase A2, group IB (pancreas)	6	5	phospholipase a2 |	222
PLCB1	15917	23236	phospholipase C, beta 1 (phosphoinositide-specific)	6	5	phospholipase c |	223
REL	9954	5966	v-rel reticuloendotheliosis viral oncogene homolog (avian)	6	5	c rel | Rel |	224
PLG	9071	5340	plasminogen	5	5	plasminogen |	225
TIMM44	17316	10469	translocase of inner mitochondrial membrane 44 homolog (yeast)	228	4	translocase of inner mitochondrial membrane 44 | TIM44-treated | Tim44 | hTim44 |	226
RBM9	9906	23543	RNA binding motif protein 9	84	4	fox2 | fox 2 | FOX2 | FOX-2 |	227
PIK3CG	8978	5294	phosphoinositide-3-kinase, catalytic, gamma polypeptide	54	4	pi3 kinase | PI3K | PI3K-dependent |	228
OLR1	8133	4973	oxidized low density lipoprotein (lectin-like) receptor 1	37	4	lox 1 | lox1 | LOX1 | LOX-1 |	229
FLT1	3763	2321	fms-related tyrosine kinase 1 (vascular endothelial growth factor/vascular permeability factor receptor)	36	4	Flt-1 | VEGF-R1 | VEGFR-1 | VEGFR1 |	230
DHFR	2861	1719	dihydrofolate reductase	32	4	dihydrofolate reductase | DHFR |	231
ADH1A	249	124	alcohol dehydrogenase 1A (class I), alpha polypeptide	29	4	aldehyde reductase | ADH-mediated |	232
TNFRSF1A	11916	7132	tumor necrosis factor receptor superfamily, member 1A	26	4	TNFR-mediated | TNFR1 | TNFRs |	233
TERT	11730	7015	telomerase reverse transcriptase	20	4	telomerase reverse transcriptase | TERT | tert | hTERT |	234
ALOX12	429	239	arachidonate 12-lipoxygenase	18	4	12 lipoxygenase | ALOX12 |	235
MAP2K1	6840	5604	mitogen-activated protein kinase kinase 1	18	4	MAPKK1 | MEK1 |	236
DDIT3	2726	1649	DNA-damage-inducible transcript 3	17	4	growth arrest and dna damage inducible | ccaat/enhancer binding protein homologous protein | CHOP-knockout |	237
NRF1	7996	4899	nuclear respiratory factor 1	16	4	nuclear respiratory factor 1 | NRF-1 | NRF1 |	238
AGER	320	177	advanced glycosylation end product-specific receptor	15	4	receptor for advanced glycosylation end products | AGE-receptor | AGER | AGE-R |	239
CASP9	1511	842	caspase 9, apoptosis-related cysteine peptidase	15	4	caspase 9 |	240
CAV1	1527	857	caveolin 1, caveolae protein, 22kDa	15	4	caveolin 1 |	241
MYH6	7576	4624	myosin, heavy chain 6, cardiac muscle, alpha (cardiomyopathy, hypertrophic 1)	13	4	alpha myosin heavy chain | alpha mhc | alpha-MHC | alphaMHC |	242
PTPN11	9644	5781	protein tyrosine phosphatase, non-receptor type 11 (Noonan syndrome 1)	13	4	shp2 | shp 2 | PTP2C | CfC | SHP2 | SHP-2 |	243
ATP2B2	815	491	ATPase, Ca++ transporting, plasma membrane 2	12	4	plasma membrane ca 2+ atpase |	244
NFE2L2	7782	4780	nuclear factor (erythroid-derived 2)-like 2	12	4	nf e2 | Nrf2-regulated | NF-E2-like | NRF2 |	245
DUOX2	13273	50506	dual oxidase 2	11	4	DUOX2 | Duox2 |	246
GPI	4458	2821	glucose phosphate isomerase	11	4	glucose phosphate isomerase | glucose 6 phosphate isomerase | GPI | PGI |	247
ALDH1A1	402	216	aldehyde dehydrogenase 1 family, member A1	10	4	aldehyde dehydrogenase | aldehyde dehydrogenase 1 |	248
FN1	3778	2335	fibronectin 1	9	4	fibronectin 1 | FN1 |	249
LOX	6664	4015	lysyl oxidase	9	4	lysyl oxidase |	250
MYC	7553	4609	v-myc myelocytomatosis viral oncogene homolog (avian)	9	4	c myc | Myc-tagged | c-myc | c-Myc |	251
TFAP2A	11742	7020	transcription factor AP-2 alpha (activating enhancer binding protein 2 alpha)	9	4	ap 2 | AP-2 |	252
COQ10A	26515	93058	coenzyme Q10 homolog A (S. cerevisiae)	8	4	Q10 |	253
GDNF	4232	2668	glial cell derived neurotrophic factor	8	4	GDNF | GDNF-dependent | ATF-2 | ATF2 | ATF-1 |	254
HMGB1	4983	3146	high-mobility group box 1	7	4	amphoterin | HMGB1 |	255
MARCKS	6759	4082	myristoylated alanine-rich protein kinase C substrate	7	4	MACS | MARCKS |	256
PDPK1	8816	5170	3-phosphoinositide dependent protein kinase-1	6	4	3 phosphoinositide dependent protein kinase 1 | PDK-1 | PDK1 |	257
RETN	20389	56729	resistin	6	4	resistin |	258
SDHA	10680	6389	succinate dehydrogenase complex, subunit A, flavoprotein (Fp)	6	4	succinate dehydrogenase complex | SDHA |	259
CNBP	13164	7555	CCHC-type zinc finger, nucleic acid binding protein	5	4	sterol regulatory element binding protein |	260
CSF1	2432	1435	colony stimulating factor 1 (macrophage)	5	4	macrophage colony stimulating factor |	261
LGALS3	6563	3958	lectin, galactoside-binding, soluble, 3	5	4	mac 2 | galectin 3 | MAC-2 |	262
LTF	6720	4057	lactotransferrin	5	4	lactoferrin |	263
RNF123	21148	63891	ring finger protein 123	5	4	ubiquitin ligase |	264
THBD	11784	7056	thrombomodulin	5	4	thrombomodulin |	265
VDAC1	12669	7416	voltage-dependent anion channel 1	5	4	voltage dependent anion channel 1 | porin |	266
TXNIP	16952	10628	thioredoxin interacting protein	218	3	thioredoxin interacting protein | thioredoxin binding protein 2 | TXNIP | TBP-2 | Txnip | TXNIP-thioredoxin | VDUP-1 | Txnip-positive |	267
HTR2B	5294	3357	5-hydroxytryptamine (serotonin) receptor 2B	126	3	5 ht | 5 ht 2b | 5 ht 2b | 5 ht 2b | 5 ht 2b | 5 ht 2b | 5 ht 2b | 5 ht 2b | 5 ht 2b | 5 ht 2b | 5 ht 2b |	268
OGT	8127	8473	O-linked N-acetylglucosamine (GlcNAc) transferase (UDP-N-acetylglucosamine:polypeptide-N-acetylglucosaminyl transferase)	97	3	o glcnac | O-GlcNAc-specific | O-GlcNAc-induced | OGT-dependent |	269
S100B	10500	6285	S100 calcium binding protein B	97	3	S100b | S100 | S100B |	270
GAD1	4092	2571	glutamate decarboxylase 1 (brain, 67kDa)	85	3	GAD-containing | GAD-enriched | GAD-derived |	271
PRKCZ	9412	5590	protein kinase C, zeta	81	3	protein kinase c zeta | pkc zeta | PRKCZ | PKC-zeta-specific |	272
CFLAR	1876	8837	CASP8 and FADD-like apoptosis regulator	70	3	c flip | c flips | c-FLIP |	273
STAT5A	11366	6776	signal transducer and activator of transcription 5A	67	3	Stat5a | STAT5s | STAT5A | STAT5-dependent | STAT5-containing |	274
SIRT2	10886	22933	sirtuin (silent mating type information regulation 2 homolog) 2 (S. cerevisiae)	65	3	silent information regulator 2 | SIRT2 | Sir2 | Sirt2 |	275
AKR1A1	380	10327	aldo-keto reductase family 1, member A1 (aldehyde reductase)	56	3	alcohol dehydrogenase | ALR-like | ALR-specific | ALR-contributed | ALR-derived |	276
MYEF2	17940	50804	myelin expression factor 2	48	3	mef2 | mef 2 | MEF | MEF2 |	277
BMP4	1071	652	bone morphogenetic protein 4	37	3	bone morphogenetic protein 4 | Bmp-4 | BMP4 | BMP-4 |	278
PML	9113	5371	promyelocytic leukemia	36	3	promyelocytic leukemia protein | PML | Pml-containing |	279
FOXO3	3821	2309	forkhead box O3	35	3	FKHRL1 | Foxo3a | FoxO3 | FOXO3 | FoxO3a |	280
MIF	7097	4282	macrophage migration inhibitory factor (glycosylation-inhibiting factor)	34	3	macrophage migration inhibitory factor | MIF |	281
KIT	6342	3815	v-kit Hardy-Zuckerman 4 feline sarcoma viral oncogene homolog	27	3	c kit |	282
AGTR2	338	186	angiotensin II receptor, type 2	22	3	Agtr2 | AT2 | AGTR2 |	283
CDKN2A	1787	1029	cyclin-dependent kinase inhibitor 2A (melanoma, p16, inhibits CDK4)	21	3	p16 | INK4 |	284
FASN	3594	2194	fatty acid synthase	21	3	fatty acid synthase | Fas | FAS | FASN |	285
PTPRN	9676	5798	protein tyrosine phosphatase, receptor type, N	20	3	ia 2 | protein tyrosine phosphatase receptor type n | ICA-512 | IA2 | Ptprn | IA-2 |	286
POMGNT1	19139	55624	protein O-linked mannose beta1,2-N-acetylglucosaminyltransferase	19	3	udp glcnac |	287
CCND1	1582	595	cyclin D1	18	3	cyclin d1 |	288
PTPRC	9666	5788	protein tyrosine phosphatase, receptor type, C	18	3	CD45 | CD45-associated |	289
GGT1	4250	2678	gamma-glutamyltransferase 1	17	3	glutamyl transpeptidase | GGT |	290
HFE	4886	3077	hemochromatosis	17	3	hemochromatosis | hemochromatosis protein | HFE |	291
BAK1	949	578	BCL2-antagonist/killer 1	16	3	Bak |	292
CASP6	1507	839	caspase 6, apoptosis-related cysteine peptidase	16	3	caspase 6 |	293
HPRT1	5157	3251	hypoxanthine phosphoribosyltransferase 1 (Lesch-Nyhan syndrome)	16	3	HPRT |	294
TYR	12442	7299	tyrosinase (oculocutaneous albinism IA)	16	3	tyrosinase |	295
IL3	6011	3562	interleukin 3 (colony-stimulating factor, multiple)	15	3	il 3 | interleukin 3 | IL-3 |	296
SYNPO	30672	11346	synaptopodin	15	3	synaptopodin | Synpo |	297
PRKAA2	9377	5563	protein kinase, AMP-activated, alpha 2 catalytic subunit	12	3	AMPK-kinase |	298
TLR4	11850	7099	toll-like receptor 4	12	3	toll like receptor 4 | TLR4-induced |	299
ETFDH	3483	2110	electron-transferring-flavoprotein dehydrogenase	11	3	electron transferring flavoprotein dehydrogenase | Etfdh | ETFDH |	300
PRKCD	9399	5580	protein kinase C, delta	11	3	protein kinase c delta | PRKCD |	301
PTH	9606	5741	parathyroid hormone	11	3	parathyroid hormone | PTH |	302
S100A12	10489	6283	S100 calcium binding protein A12	11	3	S100A12 | CGRP |	303
AIFM1	8768	9131	apoptosis-inducing factor, mitochondrion-associated, 1	10	3	apoptosis inducing factor | AIF |	304
CYC1	2579	1537	cytochrome c-1	10	3	cytochrome c 1 |	305
CYP11B2	2592	1585	cytochrome P450, family 11, subfamily B, polypeptide 2	10	3	mitochondrial cytochrome p450 | aldosterone synthase |	306
FCGR3A	3619	2214	Fc fragment of IgG, low affinity IIIa, receptor (CD16a)	10	3	CD16 |	307
GCHFR	4194	2644	GTP cyclohydrolase I feedback regulator	10	3	GFRP |	308
IKBKB	5960	3551	inhibitor of kappa light polypeptide gene enhancer in B-cells, kinase beta	10	3	ikk beta | IKKB | IKKB- | IKKB-deficient | IKK2 |	309
IL4	6014	3565	interleukin 4	10	3	il 4 | IL-4 |	310
CASP1	1499	834	caspase 1, apoptosis-related cysteine peptidase (interleukin 1, beta, convertase)	9	3	caspase 1 | ICE |	311
NUDT6	8053	11162	nudix (nucleoside diphosphate linked moiety X)-type motif 6	9	3	fgf2 | fgf 2 | FGF-2 | bFGF |	312
RHOA	667	387	ras homolog gene family, member A	9	3	RhoA |	313
CD68	1693	968	CD68 molecule	8	3	CD68 |	314
CDK4	1773	1019	cyclin-dependent kinase 4	8	3	Cdk4-cyclin | cdk4 | CDK4 |	315
DDAH1	2715	23576	dimethylarginine dimethylaminohydrolase 1	8	3	DDAH |	316
ASL	746	435	argininosuccinate lyase	7	3	argininosuccinate lyase | ASL |	317
CD34	1662	947	CD34 molecule	7	3	CD34 |	318
CHUK	1974	1147	conserved helix-loop-helix ubiquitous kinase	7	3	ikk alpha | IKK1 | IKKA |	319
F10	3528	2159	coagulation factor X	7	3	factor xa |	320
MAPK10	6872	5602	mitogen-activated protein kinase 10	7	3	map kinase | JNK3 |	321
PRKG1	9414	5592	protein kinase, cGMP-dependent, type I	7	3	PGK | cGK-I |	322
SPR	11257	6697	sepiapterin reductase (7,8-dihydrobiopterin:NADP+ oxidoreductase)	7	3	sepiapterin reductase |	323
CD44	1681	960	CD44 molecule (Indian blood group)	6	3	heparan sulfate proteoglycan | CD44 | CD44-deficient |	324
EP300	3373	2033	E1A binding protein p300	6	3	p300 |	325
LEPROT	29477	54741	leptin receptor overlapping transcript	6	3	lepr | Lepr |	326
ME1	6983	4199	malic enzyme 1, NADP(+)-dependent, cytosolic	6	3	malate dehydrogenase |	327
PRDX3	9354	10935	peroxiredoxin 3	6	3	peroxiredoxin 3 | PRX | PRDX3 |	328
ETFA	3481	2108	electron-transfer-flavoprotein, alpha polypeptide (glutaric aciduria II)	5	3	electron transfer flavoprotein |	329
F2	3535	2147	coagulation factor II (thrombin)	5	3	prothrombin | thrombin |	330
FASLG	11936	356	Fas ligand (TNF superfamily, member 6)	5	3	fas ligand | CD95L | FasL |	331
HGF	4893	3082	hepatocyte growth factor (hepapoietin A; scatter factor)	5	3	hepatocyte growth factor | HGF |	332
MLYCD	7150	23417	malonyl-CoA decarboxylase	5	3	malonyl coa decarboxylase | MCD |	333
MYBPC3	7551	4607	myosin binding protein C, cardiac	5	3	FHC |	334
PAH	8582	5053	phenylalanine hydroxylase	5	3	phenylalanine hydroxylase |	335
PDHX	21350	8050	pyruvate dehydrogenase complex, component X	5	3	pyruvate dehydrogenase complex | Pdx1 |	336
APEX1	587	328	APEX nuclease (multifunctional DNA repair enzyme) 1	4	3	ap lyase | ape 1 | APE-1 | Ref-1 |	337
DGKA	2849	1606	diacylglycerol kinase, alpha 80kDa	4	3	diacylglycerol kinase | DAGK |	338
GRB2	4566	2885	growth factor receptor-bound protein 2	4	3	Grb2 | Grb-2 |	339
NR3C2	7979	4306	nuclear receptor subfamily 3, group C, member 2	4	3	mineralocorticoid receptor |	340
PFKM	8877	5213	phosphofructokinase, muscle	4	3	phosphofructokinase 1 | pfk 1 | pfk1 | PFK1 |	341
POR	9208	5447	P450 (cytochrome) oxidoreductase	4	3	cytochrome p450 reductase | cytochrome p 450 reductase |	342
ACADL	88	33	acyl-Coenzyme A dehydrogenase, long chain	3	3	acyl coenzyme a dehydrogenase | LCAD |	343
COX4I1	2265	1327	cytochrome c oxidase subunit IV isoform 1	3	3	cytochrome c oxidase | cytochrome c oxidase subunit iv isoform 1 |	344
IL1R1	5993	3554	interleukin 1 receptor, type I	3	3	il 1 receptor | IL-1R1 |	345
PDGFRA	8803	5156	platelet-derived growth factor receptor, alpha polypeptide	3	3	platelet derived growth factor receptor |	346
PDK1	8809	5163	pyruvate dehydrogenase kinase, isozyme 1	3	3	pyruvate dehydrogenase kinase |	347
POMC	9201	5443	proopiomelanocortin (adrenocorticotropin/ beta-lipotropin/ alpha-melanocyte stimulating hormone/ beta-melanocyte stimulating hormone/ beta-endorphin)	3	3	met enkephalin | proopiomelanocortin | ACTH |	348
PRL	9445	5617	prolactin	3	3	prolactin |	349
RAP1A	9855	5906	RAP1A, member of RAS oncogene family	3	3	Rap1A | Rap1a | rap1a |	350
RXRA	10477	6256	retinoid X receptor, alpha	3	3	retinoid x receptor | retinoid x receptor alpha |	351
TSHB	12372	7252	thyroid stimulating hormone, beta	3	3	thyroid stimulating hormone |	352
MAPK7	6880	5598	mitogen-activated protein kinase 7	215	2	ERK5-SUMOylation | ERK5-mediated | MAPK7 | ERK5-SUMOylation-site |	353
HSPB1	5246	3315	heat shock 27kDa protein 1	68	2	heat shock protein 25 | Hsp25 | Hsp27 |	354
SDHB	10681	6390	succinate dehydrogenase complex, subunit B, iron sulfur (Ip)	68	2	SDH-overexpressed | SDHB | SDH-potentiated | SDH-induced | SDH-transfected | SDH-mediated |	355
TJP1	11827	7082	tight junction protein 1 (zona occludens 1)	56	2	zo 1 | ZO-1 |	356
CXCL12	10672	6387	chemokine (C-X-C motif) ligand 12 (stromal cell-derived factor 1)	44	2	stromal cell derived factor 1 | sdf 1b | SDF1 | SDF-1B | SDF-1 | Sdf-1 | Sdf1 |	357
ABL1	76	25	c-abl oncogene 1, receptor tyrosine kinase	41	2	c abl | v abl | abl protein | Abl-related |	358
NEUROD1	7762	4760	neurogenic differentiation 1	32	2	NeuroD1 | NeuroD | NEUROD1 |	359
PIAS1	2752	8554	protein inhibitor of activated STAT, 1	29	2	protein inhibitor of activated stat 1 | PIAS1 |	360
CDK2	1771	1017	cyclin-dependent kinase 2	23	2	CDK2 | Cdk2 |	361
GAD2	4093	2572	glutamate decarboxylase 2 (pancreatic islets and brain, 65kDa)	23	2	GAD65 | GAD-65 |	362
SLC25A10	10980	1468	solute carrier family 25 (mitochondrial carrier; dicarboxylate transporter), member 10	23	2	mDIC | DIC-induced |	363
STAT5B	11367	6777	signal transducer and activator of transcription 5B	23	2	STAT5B | STAT5b | STAT5B-mediated |	364
ID1	5360	3397	inhibitor of DNA binding 1, dominant negative helix-loop-helix protein	21	2	Id-1 | Id1 |	365
JAK1	6190	3716	Janus kinase 1 (a protein tyrosine kinase)	21	2	Jak-1 | JAK1 |	366
CD8A	1706	925	CD8a molecule	20	2	CD8 |	367
TIMM23	17312	10431	translocase of inner mitochondrial membrane 23 homolog (yeast)	20	2	Tim23 | TIM23 |	368
UBE2I	12485	7329	ubiquitin-conjugating enzyme E2I (UBC9 homolog, yeast)	19	2	Ubc9-overexpressed |	369
ANGPTL4	16039	51129	angiopoietin-like 4	16	2	hepatic fibrinogen/angiopoietin related protein | fasting induced adipose factor | PPAR-G | Angptl-4 | Pparg | Angptl4 |	370
NFAT5	7774	10725	nuclear factor of activated T-cells 5, tonicity-responsive	16	2	tonicity responsive enhancer binding protein | NFAT5 | TonEBP |	371
VIP	12693	7432	vasoactive intestinal peptide	16	2	vasoactive intestinal peptide | VIP-immunoreactivity | VIP-positive |	372
WT1	12796	7490	Wilms tumor 1	16	2	wilms tumor 1 | WT-1 | Wt-1 | Wt1 |	373
ACOX1	119	51	acyl-Coenzyme A oxidase 1, palmitoyl	15	2	acyl coa oxidase | ACO |	374
CHPT1	17852	56994	choline phosphotransferase 1	15	2	CPT | CPT-independent | CPT1 | Cpt1 |	375
PRDX6	16753	9588	peroxiredoxin 6	15	2	PRX | Prx |	376
PTK2	9611	5747	PTK2 protein tyrosine kinase 2	15	2	FAK |	377
ACACA	84	31	acetyl-Coenzyme A carboxylase alpha	14	2	ACC |	378
ADIPOR1	24040	51094	adiponectin receptor 1	14	2	adiponectin receptor 1 | AdipoR1-specific |	379
CPT2	2330	1376	carnitine palmitoyltransferase II	14	2	carnitine palmitoyltransferase ii | CPT2 | CPT1 |	380
MEF2C	6996	4208	myocyte enhancer factor 2C	14	2	myocyte enhancer factor 2c | MEF2C | MEF2c |	381
FH	3700	2271	fumarate hydratase	13	2	fumarate hydratase | fumarase |	382
XIAP	592	331	X-linked inhibitor of apoptosis	13	2	XIAP |	383
ARNT	700	405	aryl hydrocarbon receptor nuclear translocator	12	2	aryl hydrocarbon receptor nuclear translocator | ARNT | Arnt |	384
CD69	1694	969	CD69 molecule	12	2	CD69 |	385
CDKN1B	1785	1027	cyclin-dependent kinase inhibitor 1B (p27, Kip1)	12	2	Kip1 | kip1 | p27 |	386
GNAS	4392	2778	GNAS complex locus	12	2	guanine nucleotide regulatory protein | Gsalpha |	387
MAPT	6893	4137	microtubule-associated protein tau	12	2	tau protein | TAU |	388
ADIPOR2	24041	79602	adiponectin receptor 2	11	2	adiponectin receptor 2 | AdipoR2 | ADIPOR2 |	389
AQP2	634	359	aquaporin 2 (collecting duct)	11	2	aquaporin 2 |	390
MLXIPL	12744	51085	MLX interacting protein-like	11	2	carbohydrate response element binding protein | carbohydrate responsive element binding protein | ChREBP |	391
PAX3	8617	5077	paired box 3	11	2	Pax-3 | PAX3 |	392
PDK4	8812	5166	pyruvate dehydrogenase kinase, isozyme 4	11	2	pyruvate dehydrogenase | pyruvate dehydrogenase kinase 4 | PDK4 |	393
ABCB1	40	5243	ATP-binding cassette, sub-family B (MDR/TAP), member 1	10	2	p gp | ABCB1 | P-gp | MDR1 | Mdr1 |	394
AK2	362	204	adenylate kinase 2	10	2	adenylate kinase |	395
KEAP1	23177	9817	kelch-like ECH-associated protein 1	10	2	Keap1 |	396
LGALS4	6565	3960	lectin, galactoside-binding, soluble, 4 (galectin 4)	10	2	GAL4 | Gal4-tagged | Gal4-binding |	397
OGG1	8125	4968	8-oxoguanine DNA glycosylase	10	2	8 oxoguanine dna glycosylase | OGG1 |	398
TKT	11834	7086	transketolase (Wernicke-Korsakoff syndrome)	10	2	transketolase |	399
FKBP1B	3712	2281	FK506 binding protein 1B, 12.6 kDa	9	2	fkbp12 | calstabin 2 | FKBP12.6 |	400
GLS	4331	2744	glutaminase	9	2	glutaminase |	401
SETD7	30412	80854	SET domain containing (lysine methyltransferase) 7	9	2	HMTs | HMT | SET7 | SET7/9 |	402
ACAN	319	176	aggrecan	8	2	aggrecan |	403
HSPA5	5238	3309	heat shock 70kDa protein 5 (glucose-regulated protein, 78kDa)	8	2	GRP78 | Bip | BiP |	404
LPAL2	21210	80350	lipoprotein, Lp(a)-like 2	8	2	apolipoprotein a | apolipoprotein a | apolipoprotein a | apolipoprotein a | apolipoprotein a |	405
MIP	7103	4284	major intrinsic protein of lens fiber	8	2	aquaporin | aquaporin 0 | AQP0 |	406
THY1	11801	7070	Thy-1 cell surface antigen	8	2	Thy-1 | CD90 | thy1 |	407
CREBBP	2348	1387	CREB binding protein (Rubinstein-Taybi syndrome)	7	2	creb binding protein | Cbp |	408
DDOST	2728	1650	dolichyl-diphosphooligosaccharide-protein glycosyltransferase	7	2	age r1 | AGE-R1 | OST-48 |	409
ERRFI1	18185	54206	ERBB receptor feedback inhibitor 1	7	2	gene 33 | mig 6 | Mig-6 |	410
IDH1	5382	3417	isocitrate dehydrogenase 1 (NADP+), soluble	7	2	nadp dependent isocitrate dehydrogenase | IDH |	411
MAP3K14	6853	9020	mitogen-activated protein kinase kinase kinase 14	7	2	NIK |	412
PPARGC1B	30022	133522	peroxisome proliferator-activated receptor gamma, coactivator 1 beta	7	2	pgc 1 beta | pgc 1 beta | pgc 1 beta | PGC-1B |	413
PTS	9689	5805	6-pyruvoyltetrahydropterin synthase	7	2	6 pyruvoyltetrahydropterin synthase | 6 pyruvoyl tetrahydropterin synthase | PTPS |	414
RAF1	9829	5894	v-raf-1 murine leukemia viral oncogene homolog 1	7	2	raf 1 | c raf | Raf-1 |	415
ACO1	117	48	aconitase 1, soluble	6	2	IRE-BP | IRP1 |	416
DIABLO	21528	56616	diablo homolog (Drosophila)	6	2	DIABLO | SMAC | Smac |	417
EGR1	3238	1958	early growth response 1	6	2	early growth response 1 | Egr-1 |	418
FMN1	3768	342184	formin 1	6	2	formin | FMN-containing |	419
FTH1	3976	2495	ferritin, heavy polypeptide 1	6	2	apoferritin |	420
GPX2	4554	2877	glutathione peroxidase 2 (gastrointestinal)	6	2	Gpx-2 | GPX-2 |	421
GRIA1	4571	2890	glutamate receptor, ionotropic, AMPA 1	6	2	glutamate receptor | mGluR1 | GluR1 |	422
HIST3H2A	20507	92815	histone cluster 3, H2a	6	2	histone 3 |	423
NID1	7821	4811	nidogen 1	6	2	entactin | enactin |	424
PPY	9327	5539	pancreatic polypeptide	6	2	pancreatic polypeptide |	425
PRPF3	17348	9129	PRP3 pre-mRNA processing factor 3 homolog (S. cerevisiae)	6	2	RP18 | RP-18 |	426
SLC2A3	11007	6515	solute carrier family 2 (facilitated glucose transporter), member 3	6	2	GLUT3 |	427
TIMM22	17317	29928	translocase of inner mitochondrial membrane 22 homolog (yeast)	6	2	TIM22 |	428
TNFRSF11A	11908	8792	tumor necrosis factor receptor superfamily, member 11a, NFKB activator	6	2	RANK |	429
ABCG2	74	9429	ATP-binding cassette, sub-family G (WHITE), member 2	5	2	BCRP | BMDP | ABCG2 |	430
AGRN	329	375790	agrin	5	2	agrin |	431
GTF3A	4662	2971	general transcription factor IIIA	5	2	aP2 | AP2 |	432
HADH	4799	3033	hydroxyacyl-Coenzyme A dehydrogenase	5	2	hydroxyacyl coenzyme a dehydrogenase | HAD |	433
HSD11B1	5208	3290	hydroxysteroid (11-beta) dehydrogenase 1	5	2	hsd 1 | hsd1 | HSD-1 |	434
HSPD1	5261	3329	heat shock 60kDa protein 1 (chaperonin)	5	2	heat shock protein 60 | Hsp60 | HSP60 |	435
MARK2	3332	2011	MAP/microtubule affinity-regulating kinase 2	5	2	par 1 | PAR-1 |	436
PCBD1	8646	5092	pterin-4 alpha-carbinolamine dehydratase/dimerization cofactor of hepatocyte nuclear factor 1 alpha	5	2	pterin 4a carbinolamine dehydratase | pterin 4 alpha carbinolamine dehydratase | PCD |	437
POLG	9179	5428	polymerase (DNA directed), gamma	5	2	mitochondrial dna polymerase gamma | POLG1 | POLG |	438
PTPRN2	9677	5799	protein tyrosine phosphatase, receptor type, N polypeptide 2	5	2	phogrin | IAR |	439
QDPR	9752	5860	quinoid dihydropteridine reductase	5	2	dihydropteridine reductase | DHPR |	440
ANGPT2	485	285	angiopoietin 2	4	2	angiopoietin 2 |	441
ASS1	758	445	argininosuccinate synthetase 1	4	2	argininosuccinate synthetase | ASS |	442
BGLAP	1043	632	bone gamma-carboxyglutamate (gla) protein (osteocalcin)	4	2	osteocalcin |	443
CCL5	10632	6352	chemokine (C-C motif) ligand 5	4	2	RANTES |	444
DBF4	17364	10926	DBF4 homolog (S. cerevisiae)	4	2	ASK |	445
GSK3B	4617	2932	glycogen synthase kinase 3 beta	4	2	glycogen synthase kinase 3 beta |	446
IL12A	5969	3592	interleukin 12A (natural killer cell stimulatory factor 1, cytotoxic lymphocyte maturation factor 1, p35)	4	2	interleukin 12a | interleukin 12 | Il12a | IL12A |	447
IL18	5986	3606	interleukin 18 (interferon-gamma-inducing factor)	4	2	il 18 | IL-18 |	448
MAP2K5	6845	5607	mitogen-activated protein kinase kinase 5	4	2	MEK5 |	449
MYOD1	7611	4654	myogenic differentiation 1	4	2	MyoD |	450
NR1H3	7966	10062	nuclear receptor subfamily 1, group H, member 3	4	2	liver x receptor | NR1H3 |	451
P4HB	8548	5034	procollagen-proline, 2-oxoglutarate 4-dioxygenase (proline 4-hydroxylase), beta polypeptide	4	2	protein disulfide isomerase |	452
PLCG1	9065	5335	phospholipase C, gamma 1	4	2	gamma 1 | gamma1 |	453
PTGER1	9593	5731	prostaglandin E receptor 1 (subtype EP1), 42kDa	4	2	pge receptor | EP-1 |	454
PTGES	9599	9536	prostaglandin E synthase	4	2	mpges 1 | mPGES-1 |	455
TCF7L2	11641	6934	transcription factor 7-like 2 (T-cell specific, HMG-box)	4	2	TCF7L2 |	456
ABL2	77	27	v-abl Abelson murine leukemia viral oncogene homolog 2 (arg, Abelson-related gene)	3	2	Arg | ARG |	457
ACHE	108	43	acetylcholinesterase (Yt blood group)	3	2	acetylcholinesterase |	458
ACTN4	166	81	actinin, alpha 4	3	2	actinin 4 | FSGS |	459
CDH5	1764	1003	cadherin 5, type 2, VE-cadherin (vascular epithelium)	3	2	ve cadherin |	460
CDK6	1777	1021	cyclin-dependent kinase 6	3	2	CDK6 | cdk6 | Cdk6-cyclin |	461
CTRL	2524	1506	chymotrypsin-like	3	2	chymotrypsin like |	462
CYP19A1	2594	1588	cytochrome P450, family 19, subfamily A, polypeptide 1	3	2	aromatase | CYP19 |	463
EDNRB	3180	1910	endothelin receptor type B	3	2	EtBr | ETB |	464
EPO	3415	2056	erythropoietin	3	2	erythropoietin |	465
FOXO4	7139	4303	forkhead box O4	3	2	FOXO4 | FoxO4 |	466
HEXA	4878	3073	hexosaminidase A (alpha polypeptide)	3	2	n acetyl beta glucosaminidase | beta n acetylhexosaminidase |	467
HP	5141	3240	haptoglobin	3	2	haptoglobin |	468
NPHS1	7908	4868	nephrosis 1, congenital, Finnish type (nephrin)	3	2	nephrin |	469
NT5C	17144	30833	5', 3'-nucleotidase, cytosolic	3	2	5' nucleotidase |	470
OCLN	8104	4950	occludin	3	2	occludin |	471
OGDH	8124	4967	oxoglutarate (alpha-ketoglutarate) dehydrogenase (lipoamide)	3	2	2 oxoglutarate dehydrogenase | A-KGDH |	472
PCNA	8729	5111	proliferating cell nuclear antigen	3	2	proliferating cell nuclear antigen | PCNA |	473
PIN1	8988	5300	peptidylprolyl cis/trans isomerase, NIMA-interacting 1	3	2	prolyl isomerase | Pin1 |	474
PLIN	9076	5346	perilipin	3	2	perilipin |	475
PLN	9080	5350	phospholamban	3	2	phospholamban | PLB |	476
PPARD	9235	5467	peroxisome proliferator-activated receptor delta	3	2	peroxisome proliferator activated receptor delta | ppar beta |	477
PPM2C	9279	54704	protein phosphatase 2C, magnesium-dependent, catalytic subunit	3	2	pyruvate dehydrogenase phosphatase | PDH | PDP |	478
RAPGEF3	16629	10411	Rap guanine nucleotide exchange factor (GEF) 3	3	2	Epac |	479
RET	9967	5979	ret proto-oncogene	3	2	ret proto oncogene | oncogene ret | RET |	480
SELP	10721	6403	selectin P (granule membrane protein 140kDa, antigen CD62)	3	2	selectin p | CD62P |	481
TDGF3	11703	6998	teratocarcinoma-derived growth factor 3, pseudogene	3	2	cr 3 | CR3 |	482
TIMM17A	17315	10440	translocase of inner mitochondrial membrane 17 homolog A (yeast)	3	2	Tim17 | TIM17 |	483
VCAN	2464	1462	versican	3	2	versican |	484
VTN	12724	7448	vitronectin	3	2	vitronectin |	485
ACADVL	92	37	acyl-Coenzyme A dehydrogenase, very long chain	2	2	acyl coenzyme a dehydrogenase very long chain | VLCAD |	486
ACP2	123	53	acid phosphatase 2, lysosomal	2	2	acid phosphatase 2 |	487
ACSS2	15814	55902	acyl-CoA synthetase short-chain family member 2	2	2	ACS |	488
ALDOB	417	229	aldolase B, fructose-bisphosphate	2	2	aldolase b |	489
ARD1A	18704	8260	ARD1 homolog A, N-acetyltransferase (S. cerevisiae)	2	2	n acetyltransferase |	490
AVP	894	551	arginine vasopressin (neurophysin II, antidiuretic hormone, diabetes insipidus, neurohypophyseal)	2	2	arginine vasopressin |	491
BBS9	30000	27241	Bardet-Biedl syndrome 9	2	2	C-18 |	492
BDNF	1033	627	brain-derived neurotrophic factor	2	2	neurotrophin | brain derived neurotrophic factor |	493
CAPN10	1477	11132	calpain 10	2	2	calpain 10 |	494
CASP2	1503	835	caspase 2, apoptosis-related cysteine peptidase (neural precursor cell expressed, developmentally down-regulated 2)	2	2	caspase 2 |	495
CD19	1633	930	CD19 molecule	2	2	CD19 |	496
CD46	6953	4179	CD46 molecule, complement regulatory protein	2	2	MCP |	497
CYB5A	2570	1528	cytochrome b5 type A (microsomal)	2	2	cytochrome b 5 |	498
ECE1	3146	1889	endothelin converting enzyme 1	2	2	ECE |	499
EDA	3157	1896	ectodysplasin A	2	2	ED-1 |	500
EDN3	3178	1908	endothelin 3	2	2	ET-3 |	501
F7	3544	2155	coagulation factor VII (serum prothrombin conversion accelerator)	2	2	factor vii |	502
GGH	4248	8836	gamma-glutamyl hydrolase (conjugase, folylpolygammaglutamyl hydrolase)	2	2	conjugase |	503
GNAQ	4390	2776	guanine nucleotide binding protein (G protein), q polypeptide	2	2	g alpha q |	504
GSX1	20374	219409	GS homeobox 1	2	2	gsh 1 |	505
HAGH	4805	3029	hydroxyacylglutathione hydrolase	2	2	glyoxalase ii |	506
IGSF1	5948	3547	immunoglobulin superfamily, member 1	2	2	immunoglobulin 1 |	507
IL8RA	6026	3577	interleukin 8 receptor, alpha	2	2	il 8 receptor | C-C |	508
MAPK12	6874	6300	mitogen-activated protein kinase 12	2	2	mapk 12 | mitogen activated protein kinase 12 |	509
MGP	7060	4256	matrix Gla protein	2	2	matrix gla protein | MGP |	510
MYLK	7590	4638	myosin light chain kinase	2	2	myosin light chain kinase | MLCK |	511
NNT	7863	23530	nicotinamide nucleotide transhydrogenase	2	2	nicotinamide nucleotide transhydrogenase |	512
OXCT1	8527	5019	3-oxoacid CoA transferase 1	2	2	succinyl coa:3 oxoacid coa transferase |	513
PCK1	8724	5105	phosphoenolpyruvate carboxykinase 1 (soluble)	2	2	PEPCK1 | Pck1 |	514
PPAP2A	9228	8611	phosphatidic acid phosphatase type 2A	2	2	PAP | PAH |	515
PRDX5	9355	25824	peroxiredoxin 5	2	2	peroxiredoxin 5 |	516
PRKAR1A	9388	5573	protein kinase, cAMP-dependent, regulatory, type I, alpha (tissue specific extinguisher 1)	2	2	camp dependent protein kinase | cnc |	517
RELB	9956	5971	v-rel reticuloendotheliosis viral oncogene homolog B, nuclear factor of kappa light polypeptide gene enhancer in B-cells 3 (avian)	2	2	RelB | RElB |	518
SIM2	10883	6493	single-minded homolog 2 (Drosophila)	2	2	Sim | SIM-treated |	519
SLC7A1	11057	6541	solute carrier family 7 (cationic amino acid transporter, y+ system), member 1	2	2	cat 1 | ERR |	520
SYK	11491	6850	spleen tyrosine kinase	2	2	SYK | Syk |	521
TH	11782	7054	tyrosine hydroxylase	2	2	tyrosine hydroxylase |	522
THBS1	11785	7057	thrombospondin 1	2	2	thrombospondin 1 |	523
UOX	12575	391051	urate oxidase (pseudogene)	2	2	urate oxidase | Uricase |	524
VHL	12687	7428	von Hippel-Lindau tumor suppressor	2	2	von hippel lindau tumor suppressor | VHL |	525
ALDH3A2	403	224	aldehyde dehydrogenase 3 family, member A2	170	1	fatty aldehyde dehydrogenase | FALDH-dependent | FALDH-overexpressing | ALDH3A2 |	526
GPX3	4555	2878	glutathione peroxidase 3 (plasma)	139	1	glutathione peroxidase 3 | hGPX3 | GPx3 | hGPx3 |	527
HBEGF	3059	1839	heparin-binding EGF-like growth factor	122	1	heparin binding epidermal growth factor | HB-EGF |	528
ATF3	785	467	activating transcription factor 3	107	1	activating transcription factor 3 | ATF3 | ATF3-mediated | ATF3-dependent |	529
GHR	4263	2690	growth hormone receptor	102	1	GHR | GHRs |	530
GHRL	18129	51738	ghrelin/obestatin preprohormone	102	1	ghrelin | GHRL |	531
PTGIS	9603	5740	prostaglandin I2 (prostacyclin) synthase	91	1	PTGIS | PGIS |	532
IFI30	5398	10437	interferon, gamma-inducible protein 30	82	1	ifi30 | GILT | GILT-deficient |	533
ITGA1	6134	3672	integrin, alpha 1	57	1	integrin alpha 1 | ITGA1 |	534
MT-ND2	7456	4536	mitochondrially encoded NADH dehydrogenase 2	56	1	nadh dehydrogenase subunit 2 | mt nd2 | MT-ND2 |	535
RIPK1	10019	8737	receptor (TNFRSF)-interacting serine-threonine kinase 1	55	1	rip1 | RIP1-dependent | RIP1-mediated |	536
KLF2	6347	10365	Kruppel-like factor 2 (lung)	50	1	kruppel like factor | kruppel like factor 2 | KLF2 |	537
GRM3	4595	2913	glutamate receptor, metabotropic 3	42	1	mGluR3 |	538
MMP7	7174	4316	matrix metallopeptidase 7 (matrilysin, uterine)	42	1	matrix metalloproteinase 7 | mmp7 | mmp 7 | MMP-7 | PUMP-1 | MMP7 |	539
MIOX	14522	55586	myo-inositol oxygenase	32	1	myo inositol oxygenase | kidney specific protein 32 | MIOX |	540
RARA	9864	5914	retinoic acid receptor, alpha	31	1	retinoic acid receptor alpha | RARs | RAR |	541
EIF2A	3254	83939	eukaryotic translation initiation factor 2A, 65kDa	25	1	eIF2alpha |	542
PDXP	30259	57026	pyridoxal (pyridoxine, vitamin B6) phosphatase	22	1	PLP-dependent |	543
GCG	4191	2641	glucagon	21	1	glucagon like peptide 1 | GLP-1 |	544
ADD1	243	118	adducin 1 (alpha)	20	1	ADD1 |	545
CXCR4	2561	7852	chemokine (C-X-C motif) receptor 4	19	1	Cxcr4 | CXCR4 |	546
SETD2	18420	29072	SET domain containing 2	19	1	hif1 |	547
SMAD4	6770	4089	SMAD family member 4	19	1	smad4 | Smad4 |	548
CCL20	10619	6364	chemokine (C-C motif) ligand 20	18	1	chemokine c c motif ligand 20 | CCL20 |	549
SUMO3	11124	6612	SMT3 suppressor of mif two 3 homolog 3 (S. cerevisiae)	18	1	sumo3 | SUMO3 |	550
TSC2	12363	7249	tuberous sclerosis 2	17	1	tuberin |	551
DAXX	2681	1616	death-associated protein 6	16	1	Daxx |	552
HSPG2	5273	3339	heparan sulfate proteoglycan 2	16	1	perlecan |	553
DPP4	3009	1803	dipeptidyl-peptidase 4 (CD26, adenosine deaminase complexing protein 2)	15	1	DPP-IV |	554
GFAP	4235	2670	glial fibrillary acidic protein	14	1	glial fibrillary acidic protein | GFAP-positive | GFAP-stained |	555
HTR2A	5293	3356	5-hydroxytryptamine (serotonin) receptor 2A	14	1	5 ht2a | HTR2A | 5-HT2A |	556
SUMO1	12502	7341	SMT3 suppressor of mif two 3 homolog 1 (S. cerevisiae)	14	1	sumo1 | SUMO1 |	557
CAPN2	1479	824	calpain 2, (m/II) large subunit	12	1	calpain 2 |	558
E2F2	3114	1870	E2F transcription factor 2	12	1	e2f 2 | E2F-2 |	559
MYB	7545	4602	v-myb myeloblastosis viral oncogene homolog (avian)	12	1	c myb | c myb protein |	560
NCOA1	7668	8648	nuclear receptor coactivator 1	12	1	src 1 | SRC-1 |	561
PTPN6	9658	5777	protein tyrosine phosphatase, non-receptor type 6	12	1	shp 1 | SHP-1 |	562
MYL6B	29823	140465	myosin, light chain 6B, alkali, smooth muscle and non-muscle	11	1	MLC |	563
COQ9	25302	57017	coenzyme Q9 homolog (S. cerevisiae)	10	1	CoQ9 |	564
GCKR	4196	2646	glucokinase (hexokinase 4) regulator	10	1	glucokinase regulatory protein | GKRP |	565
BIRC2	590	329	baculoviral IAP repeat-containing 2	9	1	cIAP-1 |	566
BIRC3	591	330	baculoviral IAP repeat-containing 3	9	1	cIAP-2 |	567
DIAPH1	2876	1729	diaphanous homolog 1 (Drosophila)	9	1	diaphanous 1 | mDia1 | hDia1 |	568
DIAPH2	2877	1730	diaphanous homolog 2 (Drosophila)	9	1	diaphanous 2 | mDia2 | DIA2 | hDia2 |	569
SDHD	10683	6392	succinate dehydrogenase complex, subunit D, integral membrane protein	9	1	SDHD | PGL1 |	570
VAMP2	12643	6844	vesicle-associated membrane protein 2 (synaptobrevin 2)	9	1	vesicle associated membrane protein 2 | vamp2 | VAMP2 |	571
ACTG1	144	71	actin, gamma 1	8	1	gamma actin | gamma-actin |	572
CAPN1	1476	823	calpain 1, (mu/I) large subunit	8	1	calpain 1 |	573
CASP7	1508	840	caspase 7, apoptosis-related cysteine peptidase	8	1	caspase 7 |	574
DES	2770	1674	desmin	8	1	desmin |	575
MDH2	6971	4191	malate dehydrogenase 2, NAD (mitochondrial)	8	1	MDH |	576
MMP13	7159	4322	matrix metallopeptidase 13 (collagenase 3)	8	1	MMP13 |	577
NTF3	8023	4908	neurotrophin 3	8	1	neurotrophin 3 | NT-3 |	578
POLG2	9180	11232	polymerase (DNA directed), gamma 2, accessory subunit	8	1	mitochondrial dna polymerase | POLG2 |	579
SLC25A14	10984	9016	solute carrier family 25 (mitochondrial carrier, brain), member 14	8	1	brain mitochondrial carrier protein 1 | UCP5 | BMCP1 |	580
SSBP1	11317	6742	single-stranded DNA binding protein 1	8	1	SSBP1 |	581
TNFRSF1B	11917	7133	tumor necrosis factor receptor superfamily, member 1B	8	1	TNFR2 |	582
ABCC2	53	1244	ATP-binding cassette, sub-family C (CFTR/MRP), member 2	7	1	MRP2 | Mrp2 |	583
DCD	14669	117159	dermcidin	7	1	proteolysis inducing factor | PIF |	584
ENG	3349	2022	endoglin (Osler-Rendu-Weber syndrome 1)	7	1	endoglin | CD105 |	585
MGEA5	7056	10724	meningioma expressed antigen 5 (hyaluronidase)	7	1	o glcnacase |	586
SIN3A	19353	25942	SIN3 homolog A, transcription regulator (yeast)	7	1	sin3a | Sin3A |	587
SRGN	9361	5552	serglycin	7	1	serglycin |	588
TNFRSF11B	11909	4982	tumor necrosis factor receptor superfamily, member 11b (osteoprotegerin)	7	1	osteoprotegerin | OPG |	589
ABCC1	51	4363	ATP-binding cassette, sub-family C (CFTR/MRP), member 1	6	1	multidrug resistance protein | Mrp1 | Mrp |	590
ACADS	90	35	acyl-Coenzyme A dehydrogenase, C-2 to C-3 short chain	6	1	short chain acyl coa dehydrogenase | SCAD |	591
ALCAM	400	214	activated leukocyte cell adhesion molecule	6	1	activated leukocyte cell adhesion molecule | CD166 |	592
BTLA	21087	151888	B and T lymphocyte associated	6	1	b and t lymphocyte attenuator | BTLA |	593
DAG1	2666	1605	dystroglycan 1 (dystrophin-associated glycoprotein 1)	6	1	alpha dystroglycan |	594
EIF2S1	3265	1965	eukaryotic translation initiation factor 2, subunit 1 alpha, 35kDa	6	1	eif2 | eIF2 |	595
HDAC1	4852	3065	histone deacetylase 1	6	1	histone deacetylase 1 | HDAC1 |	596
ITGA2	6137	3673	integrin, alpha 2 (CD49B, alpha 2 subunit of VLA-2 receptor)	6	1	integrin alpha2 | CD49b |	597
MFN2	16877	9927	mitofusin 2	6	1	mitofusin 2 | Mfn2 |	598
MYH14	23212	79784	myosin, heavy chain 14	6	1	myosin |	599
PPID	9257	5481	peptidylprolyl isomerase D (cyclophilin D)	6	1	cyclophilin d |	600
WAS	12731	7454	Wiskott-Aldrich syndrome (eczema-thrombocytopenia)	6	1	wiskott aldrich syndrome | wiskott aldrich syndrome protein | WASP |	601
CD5	1685	921	CD5 molecule	5	1	CD5 |	602
FBXO32	16731	114907	F-box protein 32	5	1	atrogin 1 | MAFbx | atrogin-1 |	603
JAK3	6193	3718	Janus kinase 3 (a protein tyrosine kinase, leukocyte)	5	1	jak 3 | Jak-3 | JAK3 |	604
LAMC1	6492	3915	laminin, gamma 1 (formerly LAMB2)	5	1	laminin gamma1 | LAMC1 |	605
LPO	6678	4025	lactoperoxidase	5	1	lactoperoxidase | LPO | LPO-dependent | LPO-mediated |	606
MECP2	6990	4204	methyl CpG binding protein 2 (Rett syndrome)	5	1	MeCP2 |	607
SUMO2	11125	6613	SMT3 suppressor of mif two 3 homolog 2 (S. cerevisiae)	5	1	SUMO2 |	608
VAMP3	12644	9341	vesicle-associated membrane protein 3 (cellubrevin)	5	1	cellubrevin | VAMP3 |	609
VTI1B	17793	10490	vesicle transport through interaction with t-SNAREs homolog 1B (yeast)	5	1	v snare |	610
YWHAZ	12855	7534	tyrosine 3-monooxygenase/tryptophan 5-monooxygenase activation protein, zeta polypeptide	5	1	14 3 3 zeta |	611
ACTR3	170	10096	ARP3 actin-related protein 3 homolog (yeast)	4	1	ARP-3 |	612
ARFGAP1	15852	55738	ADP-ribosylation factor GTPase activating protein 1	4	1	ASAP1 |	613
C13orf34	24724	79866	chromosome 13 open reading frame 34	4	1	aurora borealis |	614
CAST	1515	831	calpastatin	4	1	calpain inhibitor |	615
CD9	1709	928	CD9 molecule	4	1	mrp1 |	616
DNM1L	2973	10059	dynamin 1-like	4	1	drp1 | Drp1 |	617
DYSF	3097	8291	dysferlin, limb girdle muscular dystrophy 2B (autosomal recessive)	4	1	dysferlin |	618
GADD45A	4095	1647	growth arrest and DNA-damage-inducible, alpha	4	1	gadd45 |	619
GHSR	4267	2693	growth hormone secretagogue receptor	4	1	growth hormone secretagogue receptor | ghrelin receptor | GHSR |	620
GLS2	29570	27165	glutaminase 2 (liver, mitochondrial)	4	1	phosphate dependent glutaminase |	621
KCNN3	6292	3782	potassium intermediate/small conductance calcium-activated channel, subfamily N, member 3	4	1	SK3 |	622
KRAS	6407	3845	v-Ki-ras2 Kirsten rat sarcoma viral oncogene homolog	4	1	ki ras | KRAS |	623
MBL2	6922	4153	mannose-binding lectin (protein C) 2, soluble (opsonic defect)	4	1	MBL |	624
PTPRF	9670	5792	protein tyrosine phosphatase, receptor type, F	4	1	LAR |	625
SDHC	10682	6391	succinate dehydrogenase complex, subunit C, integral membrane protein, 15kDa	4	1	SDHC |	626
SLC5A2	11037	6524	solute carrier family 5 (sodium/glucose cotransporter), member 2	4	1	SGLT2 |	627
TBK1	11584	29110	TANK-binding kinase 1	4	1	NAK |	628
TNFRSF10A	11904	8797	tumor necrosis factor receptor superfamily, member 10a	4	1	tnf related apoptosis inducing ligand receptor 1 | DR4- | TRAIL-R1 |	629
TNFRSF10B	11905	8795	tumor necrosis factor receptor superfamily, member 10b	4	1	trail r2 | TRAIL-R2 | DR5 | DR5-mediated |	630
TNNI3	11947	7137	troponin I type 3 (cardiac)	4	1	troponin i |	631
VIM	12692	7431	vimentin	4	1	vimentin |	632
AQP8	642	343	aquaporin 8	3	1	aquaporin 8 |	633
BCL2A1	991	597	BCL2-related protein A1	3	1	Bfl1 | Bfl-1 |	634
BLVRA	1062	644	biliverdin reductase A	3	1	BVR |	635
BTK	1133	695	Bruton agammaglobulinemia tyrosine kinase	3	1	bruton's tyrosine kinase | BTK |	636
CD1A	1634	909	CD1a molecule	3	1	CD1 |	637
CISD1	30880	55847	CDGSH iron sulfur domain 1	3	1	mitoNEET |	638
COMT	2228	1312	catechol-O-methyltransferase	3	1	catechol o methyltransferase | COMT |	639
CTSD	2529	1509	cathepsin D	3	1	cathepsin d |	640
CYR61	2654	3491	cysteine-rich, angiogenic inducer, 61	3	1	CYR61 |	641
ECH1	3149	1891	enoyl Coenzyme A hydratase 1, peroxisomal	3	1	delta3 5 delta2 4 dienoyl coa isomerase |	642
EHHADH	3247	1962	enoyl-Coenzyme A, hydratase/3-hydroxyacyl Coenzyme A dehydrogenase	3	1	enoyl coenzyme a | enoyl coenzyme a hydratase/3 hydroxyacyl coenzyme | enoyl coenzyme a hydratase/3 hydroxyacyl coenzyme |	643
ENO1	3350	2023	enolase 1, (alpha)	3	1	enolase 1 alpha | enolase 1 alpha |	644
FADD	3573	8772	Fas (TNFRSF6)-associated via death domain	3	1	FADD |	645
FKBP5	3721	2289	FK506 binding protein 5	3	1	p54 |	646
GJA4	4278	2701	gap junction protein, alpha 4, 37kDa	3	1	connexin 37 |	647
GNMT	4415	27232	glycine N-methyltransferase	3	1	glycine n methyltransferase | GNMT |	648
GOT1	4432	2805	glutamic-oxaloacetic transaminase 1, soluble (aspartate aminotransferase 1)	3	1	AST |	649
GRM2	4594	2912	glutamate receptor, metabotropic 2	3	1	mGluR2 |	650
HRAS	5173	3265	v-Ha-ras Harvey rat sarcoma viral oncogene homolog	3	1	k ras |	651
HSD17B10	4800	3028	hydroxysteroid (17-beta) dehydrogenase 10	3	1	ABAD |	652
HSF1	5224	3297	heat shock transcription factor 1	3	1	HSF-1 |	653
IL6R	6019	3570	interleukin 6 receptor	3	1	interleukin 6 receptor | IL6R | Il6ra |	654
ITIH2	6167	3698	inter-alpha (globulin) inhibitor H2	3	1	SHAPs |	655
LYN	6735	4067	v-yes-1 Yamaguchi sarcoma viral related oncogene homolog	3	1	lyn |	656
MAPKAPK2	6887	9261	mitogen-activated protein kinase-activated protein kinase 2	3	1	MAPKAPK-2 |	657
MMP1	7155	4312	matrix metallopeptidase 1 (interstitial collagenase)	3	1	MMP-1 |	658
MTF1	7428	4520	metal-regulatory transcription factor 1	3	1	mtf 1 | MTF-1 |	659
MYLK3	29826	91807	myosin light chain kinase 3	3	1	mlc kinase |	660
NEIL1	18448	79661	nei endonuclease VIII-like 1 (E. coli)	3	1	NEIL1 |	661
PDGFRB	8804	5159	platelet-derived growth factor receptor, beta polypeptide	3	1	PDGFR |	662
PYGM	9726	5837	phosphorylase, glycogen; muscle (McArdle syndrome, glycogen storage disease type V)	3	1	glycogen phosphorylase |	663
RAG2	9832	5897	recombination activating gene 2	3	1	rag2 |	664
SLC5A1	11036	6523	solute carrier family 5 (sodium/glucose cotransporter), member 1	3	1	SGLT1 |	665
STAB2	18629	55576	stabilin 2	3	1	feel 2 | FEEL-2 |	666
SUV39H1	11479	6839	suppressor of variegation 3-9 homolog 1 (Drosophila)	3	1	Suv39h |	667
TRADD	12030	8717	TNFRSF1A-associated via death domain	3	1	TRADD |	668
TRIM63	16007	84676	tripartite motif-containing 63	3	1	murf1 | MuRF1 |	669
TRPC3	12335	7222	transient receptor potential cation channel, subfamily C, member 3	3	1	TRPC3 |	670
TRPC5	12337	7224	transient receptor potential cation channel, subfamily C, member 5	3	1	TRPC5 |	671
VAMP8	12647	8673	vesicle-associated membrane protein 8 (endobrevin)	3	1	VAMP8 |	672
WASF1	12732	8936	WAS protein family, member 1	3	1	WAVE1-dependent |	673
ABCA1	29	19	ATP-binding cassette, sub-family A (ABC1), member 1	2	1	ABCA1 |	674
ABCB4	45	5244	ATP-binding cassette, sub-family B (MDR/TAP), member 4	2	1	Mdr2 |	675
ADM	259	133	adrenomedullin	2	1	adrenomedullin |	676
AHCY	343	191	S-adenosylhomocysteine hydrolase	2	1	s adenosylhomocysteine hydrolase | SAHH |	677
AK1	361	203	adenylate kinase 1	2	1	myokinase |	678
APAF1	576	317	apoptotic peptidase activating factor 1	2	1	apoptotic protease activating factor 1 | Apaf-1 |	679
APOA4	602	337	apolipoprotein A-IV	2	1	apolipoprotein a iv |	680
ATF4	786	468	activating transcription factor 4 (tax-responsive enhancer element B67)	2	1	activating transcription factor 4 | ATF4 |	681
ATP12A	13816	479	ATPase, H+/K+ transporting, nongastric, alpha polypeptide	2	1	sodium/potassium atpase |	682
B3GALTL	20207	145173	beta 1,3-galactosyltransferase-like	2	1	galactosyltransferase |	683
BHMT	1047	635	betaine-homocysteine methyltransferase	2	1	BHMT |	684
CDKN2B	1788	1030	cyclin-dependent kinase inhibitor 2B (p15, inhibits CDK4)	2	1	p15 | INK4B |	685
CEBPA	1833	1050	CCAAT/enhancer binding protein (C/EBP), alpha	2	1	ccaat/enhancer binding protein |	686
CETP	1869	1071	cholesteryl ester transfer protein, plasma	2	1	cholesteryl ester transfer protein | CETP |	687
CUZD1	17937	50624	CUB and zona pellucida-like domains 1	2	1	erg 1 | Erg-1 |	688
CYP7A1	2651	1581	cytochrome P450, family 7, subfamily A, polypeptide 1	2	1	cholesterol 7 alpha hydroxylase | CYP7A1 |	689
DCT	2709	1638	dopachrome tautomerase (dopachrome delta-isomerase, tyrosine-related protein 2)	2	1	dopachrome tautomerase |	690
DDIT4	24944	54541	DNA-damage-inducible transcript 4	2	1	rtp801 | RTP801 |	691
DDT	2732	1652	D-dopachrome tautomerase	2	1	d dopachrome tautomerase |	692
DMD	2928	1756	dystrophin (muscular dystrophy, Duchenne and Becker types)	2	1	dystrophin |	693
DMGDH	24475	29958	dimethylglycine dehydrogenase	2	1	dimethylglycine dehydrogenase |	694
DNMT1	2976	1786	DNA (cytosine-5-)-methyltransferase 1	2	1	dna methyltransferase |	695
DR1	3017	1810	down-regulator of transcription 1, TBP-binding (negative cofactor 2)	2	1	DR1 |	696
EDNRA	3179	1909	endothelin receptor type A	2	1	ETA |	697
FABP2	3556	2169	fatty acid binding protein 2, intestinal	2	1	intestinal fatty acid binding protein 2 | FABP2 |	698
FOLR2	3793	2350	folate receptor 2 (fetal)	2	1	folate receptor |	699
GALNS	4122	2588	galactosamine (N-acetyl)-6-sulfate sulfatase (Morquio syndrome, mucopolysaccharidosis type IVA)	2	1	chondroitinase |	700
HAO1	4809	54363	hydroxyacid oxidase (glycolate oxidase) 1	2	1	GOx |	701
HBG2	4832	3048	hemoglobin, gamma G	2	1	methemoglobin |	702
HDAC4	14063	9759	histone deacetylase 4	2	1	HDAC4 |	703
HFE2	4887	148738	hemochromatosis type 2 (juvenile)	2	1	hemojuvelin |	704
HPSE	5164	10855	heparanase	2	1	heparanase |	705
IL2RA	6008	3559	interleukin 2 receptor, alpha	2	1	IL2R | CD25 |	706
IQGAP1	6110	8826	IQ motif containing GTPase activating protein 1	2	1	iq motif containing gtpase activating protein 1 | IQGAP1 |	707
IREB2	6115	3658	iron-responsive element binding protein 2	2	1	IRP2 |	708
JUND	6206	3727	jun D proto-oncogene	2	1	JunD |	709
KCNJ1	6255	3758	potassium inwardly-rectifying channel, subfamily J, member 1	2	1	ROMK1 |	710
KCNMA1	6284	3778	potassium large conductance calcium-activated channel, subfamily M, alpha member 1	2	1	Slo |	711
MAP2K4	6844	6416	mitogen-activated protein kinase kinase 4	2	1	mitogen activated protein kinase kinase 4 | MKK4 |	712
MAP2K6	6846	5608	mitogen-activated protein kinase kinase 6	2	1	mitogen activated protein kinase kinase 6 | MKK6 |	713
MAT1A	6903	4143	methionine adenosyltransferase I, alpha	2	1	s adenosylmethionine synthetase | MAT |	714
MDM2	6973	4193	Mdm2 p53 binding protein homolog (mouse)	2	1	MDM2 |	715
MEF2D	6997	4209	myocyte enhancer factor 2D	2	1	MEF2D |	716
MMP10	7156	4319	matrix metallopeptidase 10 (stromelysin 2)	2	1	MMP10 |	717
MMP3	7173	4314	matrix metallopeptidase 3 (stromelysin 1, progelatinase)	2	1	mmp3 | MMP3 |	718
MSX2	7392	4488	msh homeobox 2	2	1	Msx2 | MSX2 |	719
MT-CO1	7419	4512	mitochondrially encoded cytochrome c oxidase I	2	1	COI |	720
MYD88	7562	4615	myeloid differentiation primary response gene (88)	2	1	Myd88 |	721
NCOR1	7672	9611	nuclear receptor co-repressor 1	2	1	NCoR1 |	722
NCOR2	7673	9612	nuclear receptor co-repressor 2	2	1	SMRT |	723
OAT	8091	4942	ornithine aminotransferase (gyrate atrophy)	2	1	ornithine aminotransferase | OAT |	724
OTC	8512	5009	ornithine carbamoyltransferase	2	1	ornithine carbamoyltransferase |	725
PEA15	8822	8682	phosphoprotein enriched in astrocytes 15	2	1	pea 15 | PEA-15 |	726
PEX5	9719	5830	peroxisomal biogenesis factor 5	2	1	PEX5 |	727
PGAM1	8888	5223	phosphoglycerate mutase 1 (brain)	2	1	phosphoglycerate mutase 1 |	728
PGAM2	8889	5224	phosphoglycerate mutase 2 (muscle)	2	1	phosphoglycerate mutase |	729
PGK1	8896	5230	phosphoglycerate kinase 1	2	1	phosphoglycerate kinase 1 |	730
PGM1	8905	5236	phosphoglucomutase 1	2	1	phosphoglucomutase 1 |	731
PITX3	9006	5309	paired-like homeodomain 3	2	1	Ptx3 |	732
PLS3	9091	5358	plastin 3 (T isoform)	2	1	t plastin | T-plastin |	733
PRKCSH	9411	5589	protein kinase C substrate 80K-H	2	1	AGE-R2 |	734
PTX3	9692	5806	pentraxin-related gene, rapidly induced by IL-1 beta	2	1	pentraxin 3 |	735
RACGAP1	9804	29127	Rac GTPase activating protein 1	2	1	gtpase activating protein |	736
RAD52	9824	5893	RAD52 homolog (S. cerevisiae)	2	1	RAD52 |	737
RPS6KB1	10436	6198	ribosomal protein S6 kinase, 70kDa, polypeptide 1	2	1	p70 s6 kinase |	738
RYR2	10484	6262	ryanodine receptor 2 (cardiac)	2	1	RyR2 |	739
SAE1	30660	10055	SUMO1 activating enzyme subunit 1	2	1	AOS1 | SAE1 |	740
SARDH	10536	1757	sarcosine dehydrogenase	2	1	sarcosine dehydrogenase |	741
SCD	10571	6319	stearoyl-CoA desaturase (delta-9-desaturase)	2	1	SCD |	742
SERPINB2	8584	5055	serpin peptidase inhibitor, clade B (ovalbumin), member 2	2	1	pai 2 | PAI-2 |	743
SGCB	10806	6443	sarcoglycan, beta (43kDa dystrophin-associated glycoprotein)	2	1	sGC |	744
SHH	10848	6469	sonic hedgehog homolog (Drosophila)	2	1	sonic hedgehog homolog |	745
SLC17A5	10933	26503	solute carrier family 17 (anion/sugar transporter), member 5	2	1	AST |	746
SLC25A20	1421	788	solute carrier family 25 (carnitine/acylcarnitine translocase), member 20	2	1	carnitine acylcarnitine translocase | solute carrier family 25 member 20 |	747
SLC6A12	11045	6539	solute carrier family 6 (neurotransmitter transporter, betaine/GABA), member 12	2	1	bgt1 | BGT1 |	748
SLC7A10	11058	56301	solute carrier family 7, (neutral amino acid transporter, y+ system) member 10	2	1	cationic amino acid transporter |	749
SLC7A2	11060	6542	solute carrier family 7 (cationic amino acid transporter, y+ system), member 2	2	1	cat 2 | CAT-2 |	750
SLC9A3R2	11076	9351	solute carrier family 9 (sodium/hydrogen exchanger), member 3 regulator 2	2	1	sodium/hydrogen exchanger |	751
SMAD3	6769	4088	SMAD family member 3	2	1	smad3 | Smad3 |	752
SMAD7	6773	4092	SMAD family member 7	2	1	smad7 | Smad7 |	753
SNAP23	11131	8773	synaptosomal-associated protein, 23kDa	2	1	SNAP23 |	754
SRA1	11281	10011	steroid receptor RNA activator 1	2	1	SRA |	755
STAB1	18628	23166	stabilin 1	2	1	feel 1 | FEEL-1 |	756
TNFSF11	11926	8600	tumor necrosis factor (ligand) superfamily, member 11	2	1	RANKL |	757
TPI1	12009	7167	triosephosphate isomerase 1	2	1	triosephosphate isomerase 1 | TPI |	758
TRAF4	12034	9618	TNF receptor-associated factor 4	2	1	tnf receptor associated factor 4 | TRAF-4 |	759
TRAF6	12036	7189	TNF receptor-associated factor 6	2	1	TRAF6 |	760
UBA2	30661	10054	ubiquitin-like modifier activating enzyme 2	2	1	SAE2 | UBA2 |	761
UGT1A	12529	7361	UDP glucuronosyltransferase 1 family, polypeptide A cluster	2	1	UGT1 | UGTs |	762
VAMP7	11486	6845	vesicle-associated membrane protein 7	2	1	vamp7 | VAMP7 |	763
VIPR1	12694	7433	vasoactive intestinal peptide receptor 1	2	1	vip receptor | VIP-receptor |	764
AASS	17366	10157	aminoadipate-semialdehyde synthase	1	1	aminoadipate semialdehyde synthase |	765
ABAT	23	18	4-aminobutyrate aminotransferase	1	1	4 aminobutyrate aminotransferase |	766
ACAA1	82	30	acetyl-Coenzyme A acyltransferase 1 (peroxisomal 3-oxoacyl-Coenzyme A thiolase)	1	1	acetyl coenzyme a acyltransferase |	767
ACADM	89	34	acyl-Coenzyme A dehydrogenase, C-4 to C-12 straight chain	1	1	MCAD |	768
ACOT11	18156	26027	acyl-CoA thioesterase 11	1	1	thioesterase 1 |	769
ACOX3	121	8310	acyl-Coenzyme A oxidase 3, pristanoyl	1	1	ACOX3 |	770
ADAM17	195	6868	ADAM metallopeptidase domain 17 (tumor necrosis factor, alpha, converting enzyme)	1	1	tnf alpha converting enzyme |	771
ADCYAP1	241	116	adenylate cyclase activating polypeptide 1 (pituitary)	1	1	adenylate cyclase activating polypeptide |	772
ADFP	248	123	adipose differentiation-related protein	1	1	adipose differentiation related protein |	773
AHSG	349	197	alpha-2-HS-glycoprotein	1	1	fetuin a |	774
AKAP6	376	9472	A kinase (PRKA) anchor protein 6	1	1	mAKAP |	775
ALOX15	433	246	arachidonate 15-lipoxygenase	1	1	ALOX15 |	776
AMBP	453	259	alpha-1-microglobulin/bikunin precursor	1	1	bikunin |	777
ANGPT1	484	284	angiopoietin 1	1	1	angiopoietin 1 |	778
ANXA2	537	302	annexin A2	1	1	annexin a2 |	779
ANXA5	543	308	annexin A5	1	1	annexin a5 |	780
APOD	612	347	apolipoprotein D	1	1	apolipoprotein d |	781
ATF2	784	1386	activating transcription factor 2	1	1	activating transcription factor 2 |	782
ATP4A	819	495	ATPase, H+/K+ exchanging, alpha polypeptide	1	1	gastric h |	783
ATP5A1	823	498	ATP synthase, H+ transporting, mitochondrial F1 complex, alpha subunit 1, cardiac muscle	1	1	mitochondrial f1 complex |	784
ATP5E	838	514	ATP synthase, H+ transporting, mitochondrial F1 complex, epsilon subunit	1	1	mitochondrial atpase |	785
ATP5F1	840	515	ATP synthase, H+ transporting, mitochondrial F0 complex, subunit B1	1	1	atp synthase b chain |	786
ATP6AP2	18305	10159	ATPase, H+ transporting, lysosomal accessory protein 2	1	1	renin receptor |	787
B2M	914	567	beta-2-microglobulin	1	1	beta 2 microglobulin |	788
BAX	959	581	BCL2-associated X protein	1	1	bax protein |	789
BIK	1051	638	BCL2-interacting killer (apoptosis-inducing)	1	1	Bik |	790
BMP1	1067	649	bone morphogenetic protein 1	1	1	BMP1 |	791
BMP2	1069	650	bone morphogenetic protein 2	1	1	BMP2 |	792
C1QBP	1243	708	complement component 1, q subcomponent binding protein	1	1	gC1qBP |	793
C20orf181	16174	100128998	chromosome 20 open reading frame 181	1	1	tissue plasminogen activator |	794
CADM1	5951	23705	cell adhesion molecule 1	1	1	cell adhesion molecule 1 |	795
CAPN3	1480	825	calpain 3, (p94)	1	1	calpain 3 |	796
CASD1	16014	64921	CAS1 domain containing 1	1	1	o acetyltransferase |	797
CASP10	1500	843	caspase 10, apoptosis-related cysteine peptidase	1	1	fas associated death domain protein |	798
CAV3	1529	859	caveolin 3	1	1	caveolin 3 |	799
CBR1	1548	873	carbonyl reductase 1	1	1	Cbr |	800
CCNC	1581	892	cyclin C	1	1	cyclin c |	801
CD58	1688	965	CD58 molecule	1	1	CD58 |	802
CD7	1695	924	CD7 molecule	1	1	CD7 |	803
CDC42	1736	998	cell division cycle 42 (GTP binding protein, 25kDa)	1	1	Cdc42 |	804
CDH7	1766	1005	cadherin 7, type 2	1	1	cadherin 7 |	805
CDKN3	1791	1033	cyclin-dependent kinase inhibitor 3 (CDK2-associated dual specificity phosphatase)	1	1	KAP |	806
CES1	1863	1066	carboxylesterase 1 (monocyte/macrophage serine esterase 1)	1	1	liver carboxylesterase |	807
CHAT	1912	1103	choline acetyltransferase	1	1	choline acetyltransferase |	808
CHRNA9	14079	55584	cholinergic receptor, nicotinic, alpha 9	1	1	acetylcholine receptor |	809
CKM	1994	1158	creatine kinase, muscle	1	1	creatine kinase |	810
CLPX	2088	10845	ClpX caseinolytic peptidase X homolog (E. coli)	1	1	CLPX |	811
CNTF	2169	1270	ciliary neurotrophic factor	1	1	ciliary neurotrophic factor |	812
COL2A1	2200	1280	collagen, type II, alpha 1	1	1	cartilage collagen |	813
COL5A2	2210	1290	collagen, type V, alpha 2	1	1	collagen v |	814
COX5A	2267	9377	cytochrome c oxidase subunit Va	1	1	cytochrome c oxidase polypeptide |	815
COX7A1	2287	1346	cytochrome c oxidase subunit VIIa polypeptide 1 (muscle)	1	1	Cox7a1 |	816
CRK	2362	1398	v-crk sarcoma virus CT10 oncogene homolog (avian)	1	1	Crk |	817
CSAD	18966	51380	cysteine sulfinic acid decarboxylase	1	1	cysteine sulfinic acid decarboxylase |	818
CSNK1A1	2451	1452	casein kinase 1, alpha 1	1	1	casein kinase 1 |	819
CTDP1	2498	9150	CTD (carboxy-terminal domain, RNA polymerase II, polypeptide A) phosphatase, subunit 1	1	1	congenital cataract |	820
CTSB	2527	1508	cathepsin B	1	1	cathepsin b |	821
CTSG	2532	1511	cathepsin G	1	1	cathepsin g |	822
CTSL1	2537	1514	cathepsin L1	1	1	cathepsin l |	823
CYP20A1	20576	57404	cytochrome P450, family 20, subfamily A, polypeptide 1	1	1	cytochrome p450 monooxygenase |	824
CYP2C19	2621	1557	cytochrome P450, family 2, subfamily C, polypeptide 19	1	1	CYP-2C |	825
CYP3A4	2637	1576	cytochrome P450, family 3, subfamily A, polypeptide 4	1	1	CYP3A4 |	826
CYP4A11	2642	1579	cytochrome P450, family 4, subfamily A, polypeptide 11	1	1	CYP4A11 |	827
DAO	2671	1610	D-amino-acid oxidase	1	1	d amino acid oxidase |	828
DCN	2705	1634	decorin	1	1	proteoglycan core protein |	829
DCXR	18985	51181	dicarbonyl/L-xylulose reductase	1	1	carbonyl reductase |	830
DDO	2727	8528	D-aspartate oxidase	1	1	d aspartate oxidase |	831
DGKD	2851	8527	diacylglycerol kinase, delta 130kDa	1	1	diglyceride kinase |	832
DHDDS	20603	79947	dehydrodolichyl diphosphate synthase	1	1	CPT-complex |	833
DICER1	17098	23405	dicer 1, ribonuclease type III	1	1	Dicer |	834
DNASE1	2956	1773	deoxyribonuclease I	1	1	dnase i |	835
DYNC1H1	2961	1778	dynein, cytoplasmic 1, heavy chain 1	1	1	P22 |	836
ECHS1	3151	1892	enoyl Coenzyme A hydratase, short chain, 1, mitochondrial	1	1	enoyl coenzyme a hydratase |	837
EDN2	3177	1907	endothelin 2	1	1	ET-2 |	838
EEF1A1	3189	1915	eukaryotic translation elongation factor 1 alpha 1	1	1	elongation factor 1 alpha |	839
EIF2AK2	9437	5610	eukaryotic translation initiation factor 2-alpha kinase 2	1	1	PKR-mediated |	840
ELA2	3309	1991	elastase 2, neutrophil	1	1	leukocyte elastase |	841
ENO3	3354	2027	enolase 3 (beta, muscle)	1	1	skeletal muscle enolase |	842
EPHX2	3402	2053	epoxide hydrolase 2, cytoplasmic	1	1	epoxide hydrolase |	843
EPX	3423	8288	eosinophil peroxidase	1	1	eosinophil peroxidase |	844
ERN1	3449	2081	endoplasmic reticulum to nucleus signaling 1	1	1	IRE-1 |	845
ESAM	17474	90952	endothelial cell adhesion molecule	1	1	endothelial cell adhesion molecule |	846
EXT1	3512	2131	exostoses (multiple) 1	1	1	EXT |	847
F2R	3537	2149	coagulation factor II (thrombin) receptor	1	1	protease activated receptor 1 |	848
FADS2	3575	9415	fatty acid desaturase 2	1	1	delta 6 desaturase |	849
FCAMR	24692	83953	Fc receptor, IgA, IgM, high affinity	1	1	fc receptor |	850
FCGR2A	3616	2212	Fc fragment of IgG, low affinity IIa, receptor (CD32)	1	1	FcGR |	851
FGF18	3674	8817	fibroblast growth factor 18	1	1	fibroblast growth factor 18 |	852
FGF5	3683	2250	fibroblast growth factor 5	1	1	fibroblast growth factor 5 |	853
FGFR2	3689	2263	fibroblast growth factor receptor 2 (bacteria-expressed kinase, keratinocyte growth factor receptor, craniofacial dysostosis 1, Crouzon syndrome, Pfeiffer syndrome, Jackson-Weiss syndrome)	1	1	fibroblast growth factor receptor |	854
FIGF	3708	2277	c-fos induced growth factor (vascular endothelial growth factor D)	1	1	vegf d |	855
FKBP4	3720	2288	FK506 binding protein 4, 59kDa	1	1	p52 |	856
FLOT2	3758	2319	flotillin 2	1	1	ecs 1 |	857
FLT4	3767	2324	fms-related tyrosine kinase 4	1	1	Flt-4 |	858
FOLH1	3788	2346	folate hydrolase (prostate-specific membrane antigen) 1	1	1	glutamate carboxypeptidase ii |	859
FOLR1	3791	2348	folate receptor 1 (adult)	1	1	folate binding protein |	860
FUS	4010	2521	fusion (involved in t(12;16) in malignant liposarcoma)	1	1	CHOP |	861
GAA	4065	2548	glucosidase, alpha; acid (Pompe disease, glycogen storage disease type II)	1	1	alpha glucosidase |	862
GAMT	4136	2593	guanidinoacetate N-methyltransferase	1	1	GAMT |	863
GCA	15990	25801	grancalcin, EF-hand calcium binding protein	1	1	GCL |	864
GCLM	4312	2730	glutamate-cysteine ligase, modifier subunit	1	1	glutamate cysteine ligase modifier subunit |	865
GIP	4270	2695	gastric inhibitory polypeptide	1	1	gastric inhibitory polypeptide |	866
GK	4289	2710	glycerol kinase	1	1	glycerol kinase |	867
GLA	4296	2717	galactosidase, alpha	1	1	Gla |	868
GLRX2	16065	51022	glutaredoxin 2	1	1	glutaredoxin 2 |	869
GLUD1	4335	2746	glutamate dehydrogenase 1	1	1	GDH1 |	870
GP2	4441	2813	glycoprotein 2 (zymogen granule membrane)	1	1	glycoprotein 2 |	871
GPAM	24865	57678	glycerol-3-phosphate acyltransferase, mitochondrial	1	1	glycerol 3 phosphate acyltransferase |	872
GPD1	4455	2819	glycerol-3-phosphate dehydrogenase 1 (soluble)	1	1	glycerol 3 phosphate dehydrogenase |	873
GPX5	4557	2880	glutathione peroxidase 5 (epididymal androgen-related protein)	1	1	glutathione peroxidase 5 |	874
GPX7	4559	2882	glutathione peroxidase 7	1	1	glutathione peroxidase 7 |	875
GREM1	2001	26585	gremlin 1, cysteine knot superfamily, homolog (Xenopus laevis)	1	1	gremlin |	876
GRIA3	4573	2892	glutamate receptor, ionotrophic, AMPA 3	1	1	glutamate receptor 3 |	877
GRIA4	4574	2893	glutamate receptor, ionotrophic, AMPA 4	1	1	mGluR4 |	878
GRIK1	4579	2897	glutamate receptor, ionotropic, kainate 1	1	1	mGluR5 |	879
GRM7	4599	2917	glutamate receptor, metabotropic 7	1	1	mGluR7 |	880
GSTM2	4634	2946	glutathione S-transferase M2 (muscle)	1	1	glutathione s transferase 4 |	881
GYPA	4702	2993	glycophorin A (MNS blood group)	1	1	glycophorin a |	882
HK2	4923	3099	hexokinase 2	1	1	hexokinase 2 |	883
HLA-B	4932	3106	major histocompatibility complex, class I, B	1	1	lymphocyte antigen |	884
HMBS	4982	3145	hydroxymethylbilane synthase	1	1	hydroxymethylbilane synthase |	885
HNF4A	5024	3172	hepatocyte nuclear factor 4, alpha	1	1	HNF-4 |	886
HSP90AA1	5253	3320	heat shock protein 90kDa alpha (cytosolic), class A member 1	1	1	Hsp-90 |	887
HSPA9	5244	3313	heat shock 70kDa protein 9 (mortalin)	1	1	stress 70 protein |	888
IDE	5381	3416	insulin-degrading enzyme	1	1	insulin degrading enzyme |	889
IGF2	5466	3481	insulin-like growth factor 2 (somatomedin A)	1	1	IGF-II |	890
IGFBP3	5472	3486	insulin-like growth factor binding protein 3	1	1	IGFBP-3 |	891
IGKC	5716	3514	immunoglobulin kappa constant	1	1	immunoglobulin kappa light chain |	892
IKBKAP	5959	8518	inhibitor of kappa light polypeptide gene enhancer in B-cells, kinase complex-associated protein	1	1	dysautonomia |	893
IKBKE	14552	9641	inhibitor of kappa light polypeptide gene enhancer in B-cells, kinase epsilon	1	1	ikk i |	894
IKBKG	5961	8517	inhibitor of kappa light polypeptide gene enhancer in B-cells, kinase gamma	1	1	ikk gamma |	895
IL23A	15488	51561	interleukin 23, alpha subunit p19	1	1	il 23 |	896
IL24	11346	11009	interleukin 24	1	1	il 24 |	897
IL3RA	6012	3563	interleukin 3 receptor, alpha (low affinity)	1	1	CD123 |	898
IL8RB	6027	3579	interleukin 8 receptor, beta	1	1	CXCR2 |	899
INPPL1	6080	3636	inositol polyphosphate phosphatase-like 1	1	1	SHIP-2 |	900
ITGAL	6148	3683	integrin, alpha L (antigen CD11A (p180), lymphocyte function-associated antigen 1; alpha polypeptide)	1	1	lfa 1 |	901
ITGAX	6152	3687	integrin, alpha X (complement component 3 receptor 4 subunit)	1	1	CD11c |	902
ITGB1	6153	3688	integrin, beta 1 (fibronectin receptor, beta polypeptide, antigen CD29 includes MDF2, MSK12)	1	1	ITGB1 |	903
ITGB4	6158	3691	integrin, beta 4	1	1	integrin beta4 |	904
ITIH4	6169	3700	inter-alpha (globulin) inhibitor H4 (plasma Kallikrein-sensitive glycoprotein)	1	1	inter alpha inhibitor |	905
KCNN1	6290	3780	potassium intermediate/small conductance calcium-activated channel, subfamily N, member 1	1	1	SK1 |	906
KCNN2	6291	3781	potassium intermediate/small conductance calcium-activated channel, subfamily N, member 2	1	1	SK2 |	907
KIF2A	6318	3796	kinesin heavy chain member 2A	1	1	HK-2 |	908
KLRG1	6380	10219	killer cell lectin-like receptor subfamily G, member 1	1	1	mafA |	909
LANCL1	6508	10314	LanC lantibiotic synthetase component C-like 1 (bacterial)	1	1	p40 |	910
LAP3	18449	51056	leucine aminopeptidase 3	1	1	leucine aminopeptidase |	911
LCK	6524	3932	lymphocyte-specific protein tyrosine kinase	1	1	Lck |	912
LEFTY2	3122	7044	left-right determination factor 2	1	1	transforming growth factor beta superfamily |	913
LIPE	6621	3991	lipase, hormone-sensitive	1	1	hormone sensitive lipase |	914
MAF	6776	4094	v-maf musculoaponeurotic fibrosarcoma oncogene homolog (avian)	1	1	Maf |	915
MAP2K3	6843	5606	mitogen-activated protein kinase kinase 3	1	1	MKK3 |	916
MAP3K1	6848	4214	mitogen-activated protein kinase kinase kinase 1	1	1	MEKK-1 |	917
MCL1	6943	4170	myeloid cell leukemia sequence 1 (BCL2-related)	1	1	Mcl-1 |	918
MCM5	6948	4174	minichromosome maintenance complex component 5	1	1	MCM5 |	919
MLL	7132	4297	myeloid/lymphoid or mixed-lineage leukemia (trithorax homolog, Drosophila)	1	1	MLL-family |	920
MMP20	7167	9313	matrix metallopeptidase 20 (enamelysin)	1	1	mmp 20 |	921
MMP21	14357	118856	matrix metallopeptidase 21	1	1	MMPs |	922
MSRA	7377	4482	methionine sulfoxide reductase A	1	1	MsrA |	923
MSRB2	17061	22921	methionine sulfoxide reductase B2	1	1	MsrB |	924
MT-ATP6	7414	4508	mitochondrially encoded ATP synthase 6	1	1	ATP6 |	925
MT-CO2	7421	4513	mitochondrially encoded cytochrome c oxidase II	1	1	COII |	926
MT-CO3	7422	4514	mitochondrially encoded cytochrome c oxidase III	1	1	COIII |	927
MT-ND3	7458	4537	mitochondrially encoded NADH dehydrogenase 3	1	1	ND3 |	928
MT-ND4	7459	4538	mitochondrially encoded NADH dehydrogenase 4	1	1	ND4 |	929
MT-RNR1	7470	4549	mitochondrially encoded 12S RNA	1	1	12s rrna |	930
MT-TK	7489	4566	mitochondrially encoded tRNA lysine	1	1	MERRF |	931
MT3	7408	4504	metallothionein 3	1	1	metallothionein 3 |	932
MUC1	7508	4582	mucin 1, cell surface associated	1	1	mucin |	933
NCAM1	7656	4684	neural cell adhesion molecule 1	1	1	CD56 |	934
NCK1	7664	4690	NCK adaptor protein 1	1	1	Nck |	935
NDUFA1	7683	4694	NADH dehydrogenase (ubiquinone) 1 alpha subcomplex, 1, 7.5kDa	1	1	nadh:ubiquinone oxidoreductase |	936
NDUFB7	7702	4713	NADH dehydrogenase (ubiquinone) 1 beta subcomplex, 7, 18kDa	1	1	Ndufb7 |	937
NDUFS4	7711	4724	NADH dehydrogenase (ubiquinone) Fe-S protein 4, 18kDa (NADH-coenzyme Q reductase)	1	1	mitochondrial respiratory chain complex i |	938
NEUROG3	13806	50674	neurogenin 3	1	1	neurogenin3 |	939
NFKB2	7795	4791	nuclear factor of kappa light polypeptide gene enhancer in B-cells 2 (p49/p100)	1	1	p100 |	940
NFKBIA	7797	4792	nuclear factor of kappa light polypeptide gene enhancer in B-cells inhibitor, alpha	1	1	ikappabalpha |	941
NKRF	19374	55922	NFKB repressing factor	1	1	NRFs |	942
NPHS2	13394	7827	nephrosis 2, idiopathic, steroid-resistant (podocin)	1	1	podocin |	943
NPTX2	7953	4885	neuronal pentraxin II	1	1	NARP |	944
NPY	7955	4852	neuropeptide Y	1	1	neuropeptide y |	945
NR1H2	7965	7376	nuclear receptor subfamily 1, group H, member 2	1	1	NR1H2 |	946
NR3C1	7978	2908	nuclear receptor subfamily 3, group C, member 1 (glucocorticoid receptor)	1	1	glucocorticoid receptor |	947
NSMAF	8017	8439	neutral sphingomyelinase (N-SMase) activation associated factor	1	1	FAN |	948
NT5C1A	17819	84618	5'-nucleotidase, cytosolic IA	1	1	cytosolic 5' nucleotidase |	949
NT5E	8021	4907	5'-nucleotidase, ecto (CD73)	1	1	CD73 |	950
OPRD1	8153	4985	opioid receptor, delta 1	1	1	opioid receptor |	951
PBLD	23301	64081	phenazine biosynthesis-like protein domain containing	1	1	MAWDBP |	952
PDE1C	8776	5137	phosphodiesterase 1C, calmodulin-dependent 70kDa	1	1	phosphodiesterase 1c |	953
PDIA3	4606	2923	protein disulfide isomerase family A, member 3	1	1	protein disulfide isomerase a3 |	954
PFKL	8876	5211	phosphofructokinase, liver	1	1	phosphofructokinase 1 |	955
PFN3	18627	345456	profilin 3	1	1	profilin 3 |	956
PHB	8912	5245	prohibitin	1	1	prohibitin |	957
PHKA2	8926	5256	phosphorylase kinase, alpha 2 (liver)	1	1	PYK |	958
PKM2	9021	5315	pyruvate kinase, muscle	1	1	pyruvate kinase m2 |	959
PKN1	9405	5585	protein kinase N1	1	1	PAK1 |	960
PNPLA2	30802	57104	patatin-like phospholipase domain containing 2	1	1	pigment epithelium derived factor |	961
PPAP2B	9229	8613	phosphatidic acid phosphatase type 2B	1	1	phosphatidic acid phosphohydrolase |	962
PPP1CA	9281	5499	protein phosphatase 1, catalytic subunit, alpha isoform	1	1	protein phosphatase 1 |	963
PPP1R12A	7618	4659	protein phosphatase 1, regulatory (inhibitor) subunit 12A	1	1	myosin phosphatase |	964
PRKAB2	9379	5565	protein kinase, AMP-activated, beta 2 non-catalytic subunit	1	1	5' amp activated protein kinase |	965
PRKD1	9407	5587	protein kinase D1	1	1	PKD |	966
PRSS7	9490	5651	protease, serine, 7 (enterokinase)	1	1	enterokinase |	967
PRTN3	9495	5657	proteinase 3 (serine proteinase, neutrophil, Wegener granulomatosis autoantigen)	1	1	proteinase 3 |	968
PSPH	9577	5723	phosphoserine phosphatase	1	1	phosphoserine phosphatase |	969
PTEN	9588	5728	phosphatase and tensin homolog (mutated in multiple advanced cancers 1)	1	1	PTEN |	970
PYY	9748	5697	peptide YY	1	1	peptide yy |	971
RAD51	9817	5888	RAD51 homolog (RecA homolog, E. coli) (S. cerevisiae)	1	1	RAD51 |	972
RBP1	9919	5947	retinol binding protein 1, cellular	1	1	RBP |	973
RCN2	9935	5955	reticulocalbin 2, EF-hand calcium binding domain	1	1	erc 55 |	974
RGN	9989	9104	regucalcin (senescence marker protein-30)	1	1	regucalcin |	975
RNF19A	13432	25897	ring finger protein 19A	1	1	p38 protein |	976
RRM1	10451	6240	ribonucleotide reductase M1	1	1	ribonucleotide reductase |	977
SCAP	30634	22937	SREBF chaperone	1	1	srebp cleavage activating protein |	978
SCARA3	19000	51435	scavenger receptor class A, member 3	1	1	scavenger receptor class a |	979
SCARB1	1664	949	scavenger receptor class B, member 1	1	1	scavenger receptor class b |	980
SDS	10691	10993	serine dehydratase	1	1	serine dehydratase |	981
SERPINC1	775	462	serpin peptidase inhibitor, clade C (antithrombin), member 1	1	1	antithrombin iii |	982
SERPIND1	4838	3053	serpin peptidase inhibitor, clade D (heparin cofactor), member 1	1	1	heparin cofactor ii |	983
SERPINE2	8951	5270	serpin peptidase inhibitor, clade E (nexin, plasminogen activator inhibitor type 1), member 2	1	1	plasminogen activator inhibitor type 1 |	984
SFTPA2B	23441	6436	surfactant, pulmonary-associated protein A2B	1	1	surfactant protein |	985
SHC2	29869	25759	SHC (Src homology 2 domain containing) transforming protein 2	1	1	Sck |	986
SHC4	16743	399694	SHC (Src homology 2 domain containing) family, member 4	1	1	shc family |	987
SHMT2	10852	6472	serine hydroxymethyltransferase 2 (mitochondrial)	1	1	SHMT |	988
SLC19A2	10938	10560	solute carrier family 19 (thiamine transporter), member 2	1	1	SLC19A2 |	989
SLC25A1	10979	6576	solute carrier family 25 (mitochondrial carrier; citrate transporter), member 1	1	1	solute carrier family 25 |	990
SLC25A27	21065	9481	solute carrier family 25, member 27	1	1	UCP4 |	991
SLC25A5	10991	292	solute carrier family 25 (mitochondrial carrier; adenine nucleotide translocator), member 5	1	1	ANT2 |	992
SLC2A5	11010	6518	solute carrier family 2 (facilitated glucose/fructose transporter), member 5	1	1	GLUT5 |	993
SLC37A4	4061	2542	solute carrier family 37 (glucose-6-phosphate transporter), member 4	1	1	glucose 6 phosphatase |	994
SMARCA4	11100	6597	SWI/SNF related, matrix associated, actin dependent regulator of chromatin, subfamily a, member 4	1	1	hSNF2b |	995
SMPD2	11121	6610	sphingomyelin phosphodiesterase 2, neutral membrane (neutral sphingomyelinase)	1	1	nSMase |	996
SOX13	11192	9580	SRY (sex determining region Y)-box 13	1	1	type 1 diabetes autoantigen |	997
SP3	11208	6670	Sp3 transcription factor	1	1	Sp3 |	998
SPI1	11241	6688	spleen focus forming virus (SFFV) proviral integration oncogene spi1	1	1	PU.1 |	999
SPTLC1	11277	10558	serine palmitoyltransferase, long chain base subunit 1	1	1	serine palmitoyltransferase |	1000
SQSTM1	11280	8878	sequestosome 1	1	1	p60 |	1001
STK11	11389	6794	serine/threonine kinase 11	1	1	LKB1 |	1002
SUCLG2	11450	8801	succinate-CoA ligase, GDP-forming, beta subunit	1	1	succinyl coa ligase |	1003
SULT1E1	11377	6783	sulfotransferase family 1E, estrogen-preferring, member 1	1	1	estrogen sulfotransferase |	1004
TANK	11562	10010	TRAF family member-associated NFKB activator	1	1	TRAF2 |	1005
TBXA2R	11608	6915	thromboxane A2 receptor	1	1	thromboxane a2 receptor |	1006
TFB1M	17037	51106	transcription factor B1, mitochondrial	1	1	TFB1M |	1007
TFB2M	18559	64216	transcription factor B2, mitochondrial	1	1	TFB2M |	1008
TFEC	11754	22797	transcription factor EC	1	1	TFEC |	1009
TFRC	11763	7037	transferrin receptor (p90, CD71)	1	1	transferrin receptor |	1010
TG	11764	7038	thyroglobulin	1	1	thyroglobulin |	1011
TLE4	11840	7091	transducin-like enhancer of split 4 (E(sp1) homolog, Drosophila)	1	1	transducin like enhancer protein 4 |	1012
TNFAIP3	11896	7128	tumor necrosis factor, alpha-induced protein 3	1	1	A20 |	1013
TNFRSF25	11910	8718	tumor necrosis factor receptor superfamily, member 25	1	1	DR3 |	1014
TNFSF13B	11929	10673	tumor necrosis factor (ligand) superfamily, member 13b	1	1	b cell activating factor |	1015
TOP1	11986	7150	topoisomerase (DNA) I	1	1	dna topoisomerase i |	1016
TPH1	12008	7166	tryptophan hydroxylase 1 (tryptophan 5-monooxygenase)	1	1	tryptophan 5 hydroxylase |	1017
TPO	12015	7173	thyroid peroxidase	1	1	thyroid peroxidase |	1018
TRA	12027	6955	T cell receptor alpha locus	1	1	t cell antigen receptor |	1019
TRIB3	16228	57761	tribbles homolog 3 (Drosophila)	1	1	TRB3 |	1020
TXN2	17772	25828	thioredoxin 2	1	1	thioredoxin 2 |	1021
TYK2	12440	7297	tyrosine kinase 2	1	1	TYK2 |	1022
UBE2V2	12495	7336	ubiquitin-conjugating enzyme E2 variant 2	1	1	MMS2 |	1023
UQCR	30862	10975	ubiquinol-cytochrome c reductase, 6.4kDa subunit	1	1	ubiquinol cytochrome c reductase |	1024
VCL	12665	7414	vinculin	1	1	vinculin |	1025
WNT1	12774	7471	wingless-type MMTV integration site family, member 1	1	1	WNT1 |	1026
