# Supplementary material for: Literature-based discovery of diabetes- and ROS-related targets
Source: BMC Med Genomics. 2010 Oct 27;3:49. doi: 10.1186/1755-8794-3-49 (PMC2988702; doi:10.1186/1755-8794-3-49)
Supplement: Additional file 3 — The enriched Molecular Functions Gene Ontology Terms in the 1,026 ROS-Diabetes targets. [file 1755-8794-3-49-S3.XLS]

## Sheet: MF enrichment
Additional File 3. The enriched Molecular Functions Gene Ontology Terms in the 1,026 ROS-Diabetes targets.
GOID	GOTerm	In ROS-Diabetes	In HUGO	p-value	enrichmed fold	Benj-p-value
GO:0005515	protein binding	514	5992	2.823e-71	2.1	3.15047e-68
GO:0016491	oxidoreductase activity	103	600	1.507e-31	4.2	8.40906e-29
GO:0016740	transferase activity	148	1325	1.653e-26	2.7	6.14916e-24
GO:0005506	iron ion binding	70	338	8.602e-26	5.1	2.39996e-23
GO:0005524	ATP binding	169	1690	1.541e-25	2.5	3.43951e-23
GO:0009055	electron carrier activity	60	270	1.318e-23	5.5	2.45148e-21
GO:0004672	protein kinase activity	78	524	1.063e-20	3.7	1.69473e-18
GO:0000166	nucleotide binding	177	2047	2.883e-20	2.1	4.02179e-18
GO:0004713	protein-tyrosine kinase activity	73	496	3.41e-19	3.6	4.2284e-17
GO:0020037	heme binding	44	178	3.801e-19	6.1	4.24192e-17
GO:0004674	protein serine/threonine kinase activity	77	549	4.234e-19	3.5	4.29559e-17
GO:0008083	growth factor activity	43	200	7.954e-17	5.3	7.39722e-15
GO:0042803	protein homodimerization activity	42	215	3.374e-15	4.8	2.89645e-13
GO:0000287	magnesium ion binding	62	471	1.813e-14	3.2	1.44522e-12
GO:0005509	calcium ion binding	109	1179	2.465e-14	2.3	1.83396e-12
GO:0046982	protein heterodimerization activity	33	142	4.759e-14	5.7	3.3194e-12
GO:0004871	signal transducer activity	54	386	1.042e-13	3.4	6.84042e-12
GO:0005179	hormone activity	34	163	2.888e-13	5.1	1.79056e-11
GO:0042802	identical protein binding	41	258	2.844e-12	3.9	1.67048e-10
GO:0050660	FAD binding	24	89	9.567e-12	6.6	5.33839e-10
GO:0016829	lyase activity	27	126	4.72e-11	5.3	2.50834e-09
GO:0005125	cytokine activity	30	158	5.505e-11	4.7	2.79254e-09
GO:0008134	transcription factor binding	27	134	1.577e-10	5	7.65188e-09
GO:0003824	catalytic activity	56	521	5.146e-10	2.6	2.39289e-08
GO:0046872	metal ion binding	168	2537	9.423e-10	1.6	4.20643e-08
GO:0016787	hydrolase activity	90	1083	9.938e-10	2	4.2657e-08
GO:0008201	heparin binding	21	96	4.81e-09	5.4	1.98813e-07
GO:0009053	electron donor activity	11	18	5.521e-09	15	2.20051e-07
GO:0004715	non-membrane spanning protein tyrosine kinase activity	14	41	1.709e-08	8.4	6.5767e-07
GO:0019901	protein kinase binding	18	75	1.755e-08	5.9	6.5286e-07
GO:0005215	transporter activity	51	499	1.786e-08	2.5	6.4296e-07
GO:0003700	transcription factor activity	87	1112	2.666e-08	1.9	9.29767e-07
GO:0016563	transcription activator activity	27	179	3.889e-08	3.7	1.31519e-06
GO:0004872	receptor activity	116	1670	5.942e-08	1.7	1.95037e-06
GO:0005102	receptor binding	23	143	1.406e-07	4	4.48313e-06
GO:0016209	antioxidant activity	9	16	2.363e-07	13.8	7.3253e-06
GO:0016853	isomerase activity	21	125	2.567e-07	4.1	7.74263e-06
GO:0004497	monooxygenase activity	20	118	4.347e-07	4.2	1.27665e-05
GO:0046983	protein dimerization activity	20	123	7.769e-07	4	2.22313e-05
GO:0042169	SH2 domain binding	9	21	1.388e-06	10.5	3.87252e-05
GO:0004707	MAP kinase activity	9	22	1.888e-06	10.1	5.13904e-05
GO:0050661	NADP binding	10	30	2.295e-06	8.2	6.09814e-05
GO:0030170	pyridoxal phosphate binding	14	66	2.388e-06	5.2	6.19769e-05
GO:0030693	caspase activity	9	23	2.536e-06	9.6	6.43222e-05
GO:0008022	protein C-terminus binding	17	100	3.024e-06	4.2	7.49952e-05
GO:0004984	olfactory receptor activity	2	455	4.038e-06	0.1	9.79654e-05
GO:0043565	sequence-specific DNA binding	50	597	4.676e-06	2.1	0.00011103
GO:0019825	oxygen binding	12	51	4.99e-06	5.8	0.000116017
GO:0005507	copper ion binding	15	86	8.678e-06	4.3	0.000197646
GO:0003713	transcription coactivator activity	23	189	1.02e-05	3	0.000227664
GO:0004601	peroxidase activity	9	30	1.498e-05	7.4	0.000327798
GO:0004602	glutathione peroxidase activity	6	10	1.995e-05	14.8	0.000428158
GO:0004888	transmembrane receptor activity	19	144	2.157e-05	3.2	0.000454191
GO:0005161	platelet-derived growth factor receptor binding	6	11	2.982e-05	13.4	0.00061628
GO:0005488	binding	57	761	2.988e-05	1.8	0.000606292
GO:0005351	sugar:hydrogen symporter activity	11	53	3.396e-05	5.1	0.000676774
GO:0043548	phosphoinositide 3-kinase binding	5	6	3.409e-05	20.5	0.000667446
GO:0008243	plasminogen activator activity	5	6	3.409e-05	20.5	0.000655939
GO:0019899	enzyme binding	11	54	3.945e-05	5	0.000746207
GO:0008289	lipid binding	19	152	4.217e-05	3.1	0.000784362
GO:0004861	cyclin-dependent protein kinase inhibitor activity	6	12	4.325e-05	12.3	0.000791262
GO:0030145	manganese ion binding	20	167	4.634e-05	2.9	0.00083412
GO:0001948	glycoprotein binding	5	7	5.656e-05	17.6	0.00100192
GO:0043560	insulin receptor substrate binding	5	7	5.656e-05	17.6	0.000986265
GO:0004714	transmembrane receptor protein tyrosine kinase activity	10	47	6.406e-05	5.2	0.00109986
GO:0016301	kinase activity	26	257	6.431e-05	2.5	0.00108742
GO:0005516	calmodulin binding	20	174	7.778e-05	2.8	0.00129556
GO:0004222	metalloendopeptidase activity	15	107	8.391e-05	3.5	0.00137711
GO:0004867	serine-type endopeptidase inhibitor activity	16	120	8.416e-05	3.3	0.0013612
GO:0005319	lipid transporter activity	10	49	8.686e-05	5	0.0013848
GO:0016627	oxidoreductase activity, acting on the CH-CH group of donors	7	22	9.942e-05	7.8	0.00156271
GO:0008237	metallopeptidase activity	20	178	0.0001032	2.8	0.0015996
GO:0008234	cysteine-type peptidase activity	14	99	0.0001318	3.5	0.00201492
GO:0003705	RNA polymerase II transcription factor activity, enhancer binding	8	32	0.0001327	6.2	0.00200126
GO:0003707	steroid hormone receptor activity	11	64	0.0001514	4.2	0.00225283
GO:0004708	MAP kinase kinase activity	6	16	0.000152	9.2	0.002232
GO:0004879	ligand-dependent nuclear receptor activity	18	158	0.0001924	2.8	0.00278855
GO:0005355	glucose transmembrane transporter activity	6	17	0.0001989	8.7	0.0028458
GO:0005057	receptor signaling protein activity	10	55	0.0002004	4.5	0.00283097
GO:0008233	peptidase activity	20	191	0.0002438	2.6	0.00340101
GO:0003714	transcription corepressor activity	16	133	0.000246	3	0.00338933
GO:0004718	Janus kinase activity	4	5	0.0002486	19.7	0.00338339
GO:0005518	collagen binding	7	27	0.000289	6.4	0.00388583
GO:0051287	NAD binding	9	47	0.0002956	4.7	0.00392726
GO:0003995	acyl-CoA dehydrogenase activity	6	19	0.0003264	7.8	0.00428544
GO:0047485	protein N-terminus binding	9	48	0.000339	4.6	0.00439912
GO:0005159	insulin-like growth factor receptor binding	5	12	0.0003754	10.3	0.00481548
GO:0005021	vascular endothelial growth factor receptor activity	11	73	0.0004175	3.7	0.00529466
GO:0042626	ATPase activity, coupled to transmembrane movement of substances	9	51	0.0005019	4.3	0.00629349
GO:0005246	calcium channel regulator activity	5	13	0.0005031	9.5	0.00623844
GO:0005542	folic acid binding	5	13	0.0005031	9.5	0.00616989
GO:0001784	phosphotyrosine binding	4	7	0.0006116	14.1	0.00741897
GO:0004252	serine-type endopeptidase activity	17	161	0.0006345	2.6	0.007614
GO:0003682	chromatin binding	15	133	0.0007014	2.8	0.00832726
GO:0016493	C-C chemokine receptor activity	8	43	0.0007524	4.6	0.00883872
GO:0005158	insulin receptor binding	6	23	0.0007663	6.4	0.00890824
GO:0016887	ATPase activity	17	164	0.0007665	2.6	0.0088187
GO:0019992	diacylglycerol binding	10	67	0.000806	3.7	0.00917853
GO:0010181	FMN binding	5	15	0.0008531	8.2	0.00961676
GO:0004368	glycerol-3-phosphate dehydrogenase activity	4	8	0.0008891	12.3	0.00992236
GO:0016791	phosphoric monoester hydrolase activity	14	122	0.0008949	2.8	0.0098882
GO:0005496	steroid binding	9	56	0.0009124	4	0.00998273
GO:0004197	cysteine-type endopeptidase activity	10	69	0.000987	3.6	0.0106941
GO:0005178	integrin binding	9	57	0.00102	3.9	0.0109454
GO:0008656	caspase activator activity	5	16	0.001084	7.7	0.0115214
GO:0004705	JUN kinase activity	3	3	0.001086	24.6	0.0114337
GO:0043295	glutathione binding	3	3	0.001086	24.6	0.0113269
GO:0003994	aconitate hydratase activity	3	3	0.001086	24.6	0.011222
GO:0004743	pyruvate kinase activity	3	3	0.001086	24.6	0.011119
GO:0008559	xenobiotic-transporting ATPase activity	3	3	0.001086	24.6	0.011018
GO:0003676	nucleic acid binding	35	1441	0.001111	0.6	0.0111701
GO:0051539	4 iron, 4 sulfur cluster binding	6	25	0.001111	5.9	0.0110703
GO:0004947	bradykinin receptor activity	7	36	0.001276	4.8	0.0126019
GO:0005543	phospholipid binding	7	37	0.001467	4.7	0.0143612
GO:0008047	enzyme activator activity	8	49	0.00159	4	0.0154299
GO:0005540	hyaluronic acid binding	5	18	0.00168	6.8	0.0161628
GO:0004716	receptor signaling protein tyrosine kinase activity	4	10	0.001689	9.8	0.0161105
GO:0004784	superoxide dismutase activity	3	4	0.001845	18.5	0.0174493
GO:0016174	NAD(P)H oxidase activity	3	4	0.001845	18.5	0.0173027
GO:0004357	glutamate-cysteine ligase activity	3	4	0.001845	18.5	0.0171585
GO:0000104	succinate dehydrogenase activity	3	4	0.001845	18.5	0.0170167
GO:0008384	IkappaB kinase activity	3	4	0.001845	18.5	0.0168772
GO:0051920	peroxiredoxin activity	3	4	0.001845	18.5	0.01674
GO:0004725	protein tyrosine phosphatase activity	14	133	0.001893	2.6	0.017037
GO:0016566	specific transcriptional repressor activity	5	19	0.002055	6.5	0.018347
GO:0005199	structural constituent of cell wall	10	77	0.002073	3.2	0.0183609
GO:0005520	insulin-like growth factor binding	6	29	0.002146	5.1	0.0188578
GO:0046914	transition metal ion binding	8	52	0.002221	3.8	0.0193643
GO:0017127	cholesterol transporter activity	4	11	0.002232	9	0.0193094
GO:0003708	retinoic acid receptor activity	5	20	0.002487	6.2	0.0213499
GO:0016712	oxidoreductase activity, acting on paired donors, with incorporation or reduction of molecular oxygen, reduced flavin or flavoprotein as one donor, and incorporation of one atom of oxygen	6	30	0.002491	4.9	0.021221
GO:0004129	cytochrome-c oxidase activity	6	30	0.002491	4.9	0.0210603
GO:0003779	actin binding	25	312	0.002494	2	0.0209271
GO:0002020	protease binding	3	5	0.002867	14.8	0.0238774
GO:0004563	beta-N-acetylhexosaminidase activity	3	5	0.002867	14.8	0.0237005
GO:0043236	laminin binding	3	5	0.002867	14.8	0.0235263
GO:0005548	phospholipid transporter activity	3	5	0.002867	14.8	0.0233545
GO:0050381	unspecific monooxygenase activity	6	31	0.002876	4.8	0.0232581
GO:0030165	PDZ domain binding	6	31	0.002876	4.8	0.0230908
GO:0001540	beta-amyloid binding	4	12	0.002885	8.2	0.0229976
GO:0004957	prostaglandin E receptor activity	4	12	0.002885	8.2	0.0228345
GO:0005041	low-density lipoprotein receptor activity	4	12	0.002885	8.2	0.0226737
GO:0016597	amino acid binding	4	12	0.002885	8.2	0.0225151
GO:0015250	water channel activity	4	12	0.002885	8.2	0.0223588
GO:0015035	protein disulfide oxidoreductase activity	4	12	0.002885	8.2	0.0222046
GO:0004722	protein serine/threonine phosphatase activity	7	43	0.003124	4	0.0238793
GO:0016874	ligase activity	24	302	0.003419	2	0.0259565
GO:0004697	protein kinase C activity	4	13	0.003658	7.6	0.0275833
GO:0043531	ADP binding	4	13	0.003658	7.6	0.0273982
GO:0043621	protein self-association	4	13	0.003658	7.6	0.0272155
GO:0003677	DNA binding	108	2010	0.004097	1.3	0.0302798
GO:0030508	thiol-disulfide exchange intermediate activity	3	6	0.004176	12.3	0.0306606
GO:0004111	creatine kinase activity	3	6	0.004176	12.3	0.0304602
GO:0016564	transcription repressor activity	13	132	0.00455	2.4	0.0329727
GO:0008533	astacin activity	4	14	0.004559	7	0.0328248
GO:0005200	structural constituent of cytoskeleton	12	117	0.004683	2.5	0.0335015
GO:0008307	structural constituent of muscle	7	47	0.004843	3.7	0.0344254
GO:0008430	selenium binding	5	24	0.004886	5.1	0.0345112
GO:0016439	tRNA-pseudouridine synthase activity	6	36	0.005504	4.1	0.0386318
GO:0005001	transmembrane receptor protein tyrosine phosphatase activity	5	25	0.005678	4.9	0.0396041
GO:0004517	nitric-oxide synthase activity	3	7	0.005794	10.5	0.0401621
GO:0030492	hemoglobin binding	3	7	0.005794	10.5	0.0399142
GO:0008147	structural constituent of bone	3	7	0.005794	10.5	0.0396693
GO:0016286	small conductance calcium-activated potassium channel activity	3	7	0.005794	10.5	0.0394275
GO:0004896	hematopoietin/interferon-class (D200-domain) cytokine receptor activity	6	37	0.00619	4	0.0418669
GO:0003690	double-stranded DNA binding	7	50	0.006539	3.4	0.043961
GO:0051537	2 iron, 2 sulfur cluster binding	4	16	0.006785	6.2	0.0453417
GO:0008199	ferric iron binding	4	16	0.006785	6.2	0.0450718
GO:0004857	enzyme inhibitor activity	6	38	0.006935	3.9	0.0457956
GO:0008270	zinc ion binding	126	2442	0.007254	1.3	0.0476204
GO:0004960	thromboxane receptor activity	3	8	0.007738	9.2	0.0499168
GO:0005031	tumor necrosis factor receptor activity	3	8	0.007738	9.2	0.0496299
GO:0003857	3-hydroxyacyl-CoA dehydrogenase activity	3	8	0.007738	9.2	0.0493463
GO:0005201	extracellular matrix structural constituent	11	110	0.007834	2.5	0.0496747
GO:0046933	hydrogen ion transporting ATP synthase activity, rotational mechanism	7	52	0.007892	3.3	0.0497597
GO:0008177	succinate dehydrogenase (ubiquinone) activity	2	2	0.008669	24.6	0.0498691
GO:0004492	methylmalonyl-CoA decarboxylase activity	2	2	0.008669	24.6	0.0496134
GO:0050080	malonyl-CoA decarboxylase activity	2	2	0.008669	24.6	0.0493602
GO:0051717	inositol-1,3,4,5-tetrakisphosphate 3-phosphatase activity	2	2	0.008669	24.6	0.0491097
GO:0051800	phosphatidylinositol-3,4-bisphosphate 3-phosphatase activity	2	2	0.008669	24.6	0.0488616
GO:0004333	fumarate hydratase activity	2	2	0.008669	24.6	0.0486161
GO:0004359	glutaminase activity	2	2	0.008669	24.6	0.048373
GO:0042708	elastase activity	2	2	0.008669	24.6	0.0481324
GO:0016783	sulfurtransferase activity	2	2	0.008669	24.6	0.0478941
GO:0043237	laminin-1 binding	2	2	0.008669	24.6	0.0476581
GO:0005412	glucose:sodium symporter activity	2	2	0.008669	24.6	0.0474245
GO:0045569	TRAIL binding	2	2	0.008669	24.6	0.0471932
GO:0035226	glutamate-cysteine ligase catalytic subunit binding	2	2	0.008669	24.6	0.0469641
GO:0003884	D-amino-acid oxidase activity	2	2	0.008669	24.6	0.0467372
