# Supplementary material for: Literature-based discovery of diabetes- and ROS-related targets
Source: BMC Med Genomics. 2010 Oct 27;3:49. doi: 10.1186/1755-8794-3-49 (PMC2988702; doi:10.1186/1755-8794-3-49)
Supplement: Additional file 4 — The enriched Biological Processes Gene Ontology Terms in the 1,026 ROS-Diabetes targets. [file 1755-8794-3-49-S4.XLS]

## Sheet: BP enrichment
Additional File 4. The enriched Biological Processes Gene Ontology Terms in the 1,026 ROS-Diabetes targets.
GOID	GOTerm	In ROS-Diabetes	In HUGO	p-value	enrichmed fold	Benj-p-value
GO:0008152	metabolic process	113	843	3.412e-26	3.3	6.18596e-23
GO:0006468	protein amino acid phosphorylation	98	694	2.859e-24	3.5	2.59168e-21
GO:0001666	response to hypoxia	36	74	8.793e-24	12	5.3139e-21
GO:0007165	signal transduction	200	2316	5.008e-23	2.1	2.26988e-20
GO:0006118	electron transport	70	386	7.05e-23	4.5	2.55633e-20
GO:0006915	apoptosis	73	421	8.358e-23	4.3	2.52551e-20
GO:0006954	inflammatory response	58	282	1.958e-21	5.1	5.07122e-19
GO:0008284	positive regulation of cell proliferation	53	242	9.535e-21	5.4	2.16087e-18
GO:0008283	cell proliferation	63	353	2.173e-20	4.4	4.37739e-18
GO:0006091	generation of precursor metabolites and energy	36	101	3.546e-20	8.8	6.4289e-18
GO:0007267	cell-cell signaling	62	349	5.375e-20	4.4	8.85898e-18
GO:0006916	anti-apoptosis	44	170	8.48e-20	6.4	1.28119e-17
GO:0006629	lipid metabolic process	59	342	1.487e-18	4.2	2.07379e-16
GO:0006955	immune response	78	581	2.398e-18	3.3	3.10541e-16
GO:0045944	positive regulation of transcription from RNA polymerase II promoter	46	210	3.525e-18	5.4	4.26055e-16
GO:0006979	response to oxidative stress	33	104	2.3e-17	7.8	2.60619e-15
GO:0006006	glucose metabolic process	25	52	7.703e-17	11.8	8.21502e-15
GO:0007155	cell adhesion	81	729	1.509e-14	2.7	1.5199e-12
GO:0008285	negative regulation of cell proliferation	43	243	3.289e-14	4.4	3.1384e-12
GO:0001525	angiogenesis	29	106	4.902e-14	6.7	4.44366e-12
GO:0006810	transport	92	919	5.961e-14	2.5	5.14633e-12
GO:0006508	proteolysis	71	614	7.746e-14	2.8	6.38341e-12
GO:0043066	negative regulation of apoptosis	26	85	1.145e-13	7.5	9.02559e-12
GO:0042981	regulation of apoptosis	30	121	1.607e-13	6.1	1.21395e-11
GO:0006928	cell motility	32	144	3.291e-13	5.5	2.38663e-11
GO:0006917	induction of apoptosis	32	159	3.306e-12	5	2.3053e-10
GO:0006099	tricarboxylic acid cycle	16	28	3.868e-12	14.1	2.59729e-10
GO:0043123	positive regulation of I-kappaB kinase/NF-kappaB cascade	27	112	4.581e-12	5.9	2.9662e-10
GO:0006631	fatty acid metabolic process	24	94	2.532e-11	6.3	1.58294e-09
GO:0007507	heart development	27	124	3.444e-11	5.4	2.08132e-09
GO:0006096	glycolysis	21	72	5.523e-11	7.2	3.23006e-09
GO:0007166	cell surface receptor linked signal transduction	33	193	7.039e-11	4.2	3.98803e-09
GO:0007242	intracellular signaling cascade	51	444	3.331e-10	2.8	1.83003e-08
GO:0006094	gluconeogenesis	13	23	4.551e-10	13.9	2.42675e-08
GO:0007049	cell cycle	57	541	6.313e-10	2.6	3.27013e-08
GO:0005975	carbohydrate metabolic process	39	288	6.575e-10	3.3	3.31124e-08
GO:0019221	cytokine and chemokine mediated signaling pathway	17	51	6.858e-10	8.2	3.36042e-08
GO:0008217	regulation of blood pressure	18	61	1.111e-09	7.3	5.30064e-08
GO:0030324	lung development	19	70	1.252e-09	6.7	5.82019e-08
GO:0042744	hydrogen peroxide catabolic process	11	16	2.235e-09	16.9	1.01301e-07
GO:0009887	organ morphogenesis	27	155	2.617e-09	4.3	1.15722e-07
GO:0008286	insulin receptor signaling pathway	14	36	4.417e-09	9.6	1.90667e-07
GO:0007268	synaptic transmission	34	246	5.14e-09	3.4	2.16717e-07
GO:0007050	cell cycle arrest	21	98	6.599e-09	5.3	2.71909e-07
GO:0007596	blood coagulation	24	134	1.236e-08	4.4	4.97971e-07
GO:0006633	fatty acid biosynthetic process	15	48	1.422e-08	7.7	5.60453e-07
GO:0009611	response to wounding	13	34	1.858e-08	9.4	7.16714e-07
GO:0015758	glucose transport	12	30	4.402e-08	9.8	1.66267e-06
GO:0006520	amino acid metabolic process	16	62	4.586e-08	6.4	1.69682e-06
GO:0042493	response to drug	17	72	5.346e-08	5.8	1.93846e-06
GO:0007605	sensory perception of sound	25	161	7.474e-08	3.8	2.65693e-06
GO:0030593	neutrophil chemotaxis	10	19	8.016e-08	13	2.79481e-06
GO:0007169	transmembrane receptor protein tyrosine kinase signaling pathway	19	95	8.897e-08	4.9	3.04345e-06
GO:0006874	cellular calcium ion homeostasis	16	66	9.613e-08	6	3.22748e-06
GO:0006950	response to stress	23	141	1.122e-07	4	3.69852e-06
GO:0006635	fatty acid beta-oxidation	11	27	1.39e-07	10	4.50012e-06
GO:0006461	protein complex assembly	26	181	1.635e-07	3.5	5.20045e-06
GO:0045449	regulation of transcription	40	373	2.072e-07	2.6	6.47679e-06
GO:0040018	positive regulation of multicellular organism growth	10	22	2.32e-07	11.2	7.12908e-06
GO:0006801	superoxide metabolic process	8	11	2.705e-07	17.9	8.17361e-06
GO:0051384	response to glucocorticoid stimulus	10	23	3.213e-07	10.7	9.54946e-06
GO:0006809	nitric oxide biosynthetic process	9	17	3.489e-07	13	1.02025e-05
GO:0007565	female pregnancy	15	65	4.154e-07	5.7	1.19543e-05
GO:0006879	cellular iron ion homeostasis	11	31	4.286e-07	8.7	1.21414e-05
GO:0043406	positive regulation of MAP kinase activity	8	12	4.353e-07	16.4	1.21415e-05
GO:0001836	release of cytochrome c from mitochondria	9	18	5.052e-07	12.3	1.38777e-05
GO:0008203	cholesterol metabolic process	14	57	5.282e-07	6	1.42929e-05
GO:0006935	chemotaxis	27	207	5.352e-07	3.2	1.42694e-05
GO:0008635	caspase activation via cytochrome c	7	8	6.621e-07	21.5	1.73969e-05
GO:0006749	glutathione metabolic process	8	13	6.791e-07	15.1	1.75887e-05
GO:0043524	negative regulation of neuron apoptosis	10	26	7.931e-07	9.5	2.0252e-05
GO:0045786	negative regulation of cell cycle	21	138	1.084e-06	3.7	2.72957e-05
GO:0001501	skeletal development	20	129	1.503e-06	3.8	3.73279e-05
GO:0030198	extracellular matrix organization and biogenesis	12	46	1.996e-06	6.4	4.8902e-05
GO:0045941	positive regulation of transcription	17	98	2.374e-06	4.3	5.73875e-05
GO:0006936	muscle contraction	17	99	2.681e-06	4.2	6.3956e-05
GO:0006839	mitochondrial transport	10	31	2.929e-06	7.9	6.89646e-05
GO:0042632	cholesterol homeostasis	10	31	2.929e-06	7.9	6.80805e-05
GO:0050730	regulation of peptidyl-tyrosine phosphorylation	7	11	2.954e-06	15.7	6.77924e-05
GO:0008632	apoptotic program	8	17	3.14e-06	11.6	7.11602e-05
GO:0006919	caspase activation	11	41	4.23e-06	6.6	9.46789e-05
GO:0008015	blood circulation	13	61	5.208e-06	5.2	0.000115148
GO:0007608	sensory perception of smell	2	445	5.821e-06	0.1	0.00012715
GO:0050728	negative regulation of inflammatory response	8	19	6.012e-06	10.4	0.000129759
GO:0008625	induction of apoptosis via death domain receptors	7	13	6.718e-06	13.3	0.000143291
GO:0006953	acute-phase response	10	35	7.233e-06	7	0.000152482
GO:0042593	glucose homeostasis	9	27	7.394e-06	8.2	0.000154084
GO:0030574	collagen catabolic process	9	27	7.394e-06	8.2	0.000152333
GO:0001503	ossification	14	74	7.621e-06	4.7	0.000155246
GO:0042554	superoxide release	6	8	8.004e-06	18.5	0.000161236
GO:0043491	protein kinase B signaling cascade	6	8	8.004e-06	18.5	0.000159464
GO:0010033	response to organic substance	8	20	8.13e-06	9.8	0.000160214
GO:0048661	positive regulation of smooth muscle cell proliferation	7	14	9.737e-06	12.3	0.000189819
GO:0007275	multicellular organismal development	73	1029	1.068e-05	1.7	0.000205988
GO:0000060	protein import into nucleus, translocation	8	21	1.084e-05	9.4	0.000206873
GO:0016525	negative regulation of angiogenesis	8	21	1.084e-05	9.4	0.000204718
GO:0000187	activation of MAPK activity	12	56	1.138e-05	5.3	0.0002127
GO:0032496	response to lipopolysaccharide	6	9	1.29e-05	16.4	0.00023865
GO:0008354	germ cell migration	6	9	1.29e-05	16.4	0.000236239
GO:0006729	tetrahydrobiopterin biosynthetic process	6	9	1.29e-05	16.4	0.000233877
GO:0042104	positive regulation of activated T cell proliferation	6	9	1.29e-05	16.4	0.000231561
GO:0030036	actin cytoskeleton organization and biogenesis	18	126	1.355e-05	3.5	0.000240845
GO:0016477	cell migration	11	48	1.527e-05	5.6	0.000268782
GO:0000122	negative regulation of transcription from RNA polymerase II promoter	22	181	1.605e-05	3	0.000279795
GO:0015992	proton transport	14	80	1.662e-05	4.3	0.000286972
GO:0001658	ureteric bud branching	7	16	1.917e-05	10.8	0.000327879
GO:0007172	signal complex assembly	6	10	1.995e-05	14.8	0.000338031
GO:0018108	peptidyl-tyrosine phosphorylation	7	17	2.615e-05	10.1	0.000438981
GO:0050796	regulation of insulin secretion	6	11	2.982e-05	13.4	0.000495997
GO:0051592	response to calcium ion	6	11	2.982e-05	13.4	0.000491488
GO:0007595	lactation	8	25	3.053e-05	7.9	0.000498657
GO:0006968	cellular defense response	15	97	3.072e-05	3.8	0.00049728
GO:0019395	fatty acid oxidation	5	6	3.409e-05	20.5	0.000546948
GO:0007585	respiratory gaseous exchange	9	34	3.465e-05	6.5	0.000551057
GO:0051591	response to cAMP	7	18	3.51e-05	9.6	0.000553359
GO:0007229	integrin-mediated signaling pathway	13	75	3.61e-05	4.3	0.000564218
GO:0030308	negative regulation of cell growth	12	64	3.641e-05	4.6	0.000564199
GO:0006469	negative regulation of protein kinase activity	8	26	3.856e-05	7.6	0.000592452
GO:0001568	blood vessel development	9	35	4.206e-05	6.3	0.000640796
GO:0045429	positive regulation of nitric oxide biosynthetic process	6	12	4.325e-05	12.3	0.000653435
GO:0008643	carbohydrate transport	10	45	4.656e-05	5.5	0.00069763
GO:0051881	regulation of mitochondrial membrane potential	5	7	5.656e-05	17.6	0.000840519
GO:0008624	induction of apoptosis by extracellular signals	8	28	5.997e-05	7	0.000883948
GO:0051092	activation of NF-kappaB transcription factor	8	28	5.997e-05	7	0.000876819
GO:0001934	positive regulation of protein amino acid phosphorylation	6	13	6.113e-05	11.4	0.00088663
GO:0051262	protein tetramerization	6	13	6.113e-05	11.4	0.000879593
GO:0043065	positive regulation of apoptosis	11	58	6.973e-05	4.7	0.000995437
GO:0001569	patterning of blood vessels	7	21	7.804e-05	8.2	0.00110536
GO:0050896	response to stimulus	8	636	7.933e-05	0.3	0.00111492
GO:0007160	cell-matrix adhesion	14	94	8.042e-05	3.7	0.00112155
GO:0007517	muscle development	14	94	8.042e-05	3.7	0.00111299
GO:0045736	negative regulation of cyclin-dependent protein kinase activity	6	14	8.445e-05	10.5	0.00115991
GO:0006559	L-phenylalanine catabolic process	6	14	8.445e-05	10.5	0.00115119
GO:0055010	ventricular cardiac muscle morphogenesis	6	14	8.445e-05	10.5	0.0011426
GO:0048008	platelet-derived growth factor receptor signaling pathway	5	8	8.895e-05	15.4	0.00119457
GO:0006464	protein modification process	25	247	9.049e-05	2.5	0.00120631
GO:0009636	response to toxin	7	22	9.942e-05	7.8	0.00131568
GO:0007040	lysosome organization and biogenesis	7	22	9.942e-05	7.8	0.00130615
GO:0009411	response to UV	8	31	0.0001099	6.4	0.00143344
GO:0007399	nervous system development	34	391	0.000111	2.1	0.00143745
GO:0016337	cell-cell adhesion	13	85	0.0001128	3.8	0.0014504
GO:0045840	positive regulation of mitosis	6	15	0.0001143	9.8	0.00145934
GO:0009755	hormone-mediated signaling	6	15	0.0001143	9.8	0.00144913
GO:0045165	cell fate commitment	8	32	0.0001327	6.2	0.00167073
GO:0000082	G1/S transition of mitotic cell cycle	10	52	0.0001337	4.7	0.00167171
GO:0031663	lipopolysaccharide-mediated signaling pathway	5	9	0.0001339	13.7	0.00166274
GO:0043691	reverse cholesterol transport	5	9	0.0001339	13.7	0.00165143
GO:0042100	B cell proliferation	5	9	0.0001339	13.7	0.00164028
GO:0030225	macrophage differentiation	5	9	0.0001339	13.7	0.00162927
GO:0030503	regulation of cell redox homeostasis	5	9	0.0001339	13.7	0.0016184
GO:0007260	tyrosine phosphorylation of STAT protein	4	4	0.0001425	24.6	0.00171094
GO:0007262	STAT protein nuclear translocation	4	4	0.0001425	24.6	0.00169969
GO:0050679	positive regulation of epithelial cell proliferation	7	24	0.0001565	7.2	0.00185447
GO:0007173	epidermal growth factor receptor signaling pathway	7	24	0.0001565	7.2	0.00184243
GO:0007584	response to nutrient	11	65	0.0001708	4.2	0.00199781
GO:0009725	response to hormone stimulus	7	25	0.0001936	6.9	0.00224998
GO:0042088	T-helper 1 type immune response	5	10	0.0001944	12.3	0.00224489
GO:0017015	regulation of transforming growth factor beta receptor signaling pathway	5	10	0.0001944	12.3	0.00223068
GO:0043542	endothelial cell migration	6	17	0.0001989	8.7	0.00226796
GO:0016481	negative regulation of transcription	15	117	0.0002046	3.2	0.00231837
GO:0000303	response to superoxide	4	5	0.0002486	19.7	0.00279945
GO:0050798	activated T cell proliferation	4	5	0.0002486	19.7	0.00278217
GO:0001755	neural crest cell migration	6	18	0.0002565	8.2	0.00285297
GO:0042127	regulation of cell proliferation	10	57	0.0002587	4.3	0.0028599
GO:0046716	muscle maintenance	5	11	0.0002737	11.2	0.00300738
GO:0048009	insulin-like growth factor receptor signaling pathway	5	11	0.0002737	11.2	0.00298927
GO:0042446	hormone biosynthetic process	5	11	0.0002737	11.2	0.00297137
GO:0006750	glutathione biosynthetic process	5	11	0.0002737	11.2	0.00295368
GO:0045885	positive regulation of survival gene product expression	5	11	0.0002737	11.2	0.0029362
GO:0019915	sequestering of lipid	5	11	0.0002737	11.2	0.00291893
GO:0043434	response to peptide hormone stimulus	7	27	0.000289	6.4	0.00306408
GO:0007281	germ cell development	6	19	0.0003264	7.8	0.00344048
GO:0006470	protein amino acid dephosphorylation	18	166	0.0003333	2.7	0.00349291
GO:0042110	T cell activation	7	28	0.0003492	6.2	0.0036385
GO:0046777	protein amino acid autophosphorylation	10	60	0.0003725	4.1	0.0038591
GO:0042542	response to hydrogen peroxide	5	12	0.0003754	10.3	0.00386705
GO:0050900	leukocyte migration	5	12	0.0003754	10.3	0.0038452
GO:0007263	nitric oxide mediated signal transduction	5	12	0.0003754	10.3	0.0038236
GO:0030900	forebrain development	9	49	0.0003876	4.5	0.0039258
GO:0045123	cellular extravasation	4	6	0.0004016	16.4	0.004045
GO:0046902	regulation of mitochondrial membrane permeability	4	6	0.0004016	16.4	0.00402266
GO:0006309	DNA fragmentation during apoptosis	6	20	0.0004104	7.4	0.00408822
GO:0050731	positive regulation of peptidyl-tyrosine phosphorylation	6	20	0.0004104	7.4	0.00406588
GO:0042102	positive regulation of T cell proliferation	6	20	0.0004104	7.4	0.00404378
GO:0005977	glycogen metabolic process	7	29	0.000419	5.9	0.0041062
GO:0042475	odontogenesis of dentine-containing teeth	7	29	0.000419	5.9	0.00408412
GO:0006355	regulation of transcription, DNA-dependent	129	2319	0.0004393	1.4	0.0042591
GO:0007588	excretion	9	50	0.0004417	4.4	0.00425959
GO:0019882	antigen processing and presentation	10	62	0.0004694	4	0.00450276
GO:0030183	B cell differentiation	7	30	0.0004996	5.7	0.00476724
GO:0007159	leukocyte adhesion	5	13	0.0005031	9.5	0.0047755
GO:0050880	regulation of blood vessel size	5	13	0.0005031	9.5	0.00475063
GO:0009072	aromatic amino acid family metabolic process	5	13	0.0005031	9.5	0.00472601
GO:0006366	transcription from RNA polymerase II promoter	21	219	0.0005766	2.4	0.00538854
GO:0050715	positive regulation of cytokine secretion	4	7	0.0006116	14.1	0.00568631
GO:0045080	positive regulation of chemokine biosynthetic process	4	7	0.0006116	14.1	0.0056573
GO:0008343	adult feeding behavior	4	7	0.0006116	14.1	0.00562858
GO:0043496	regulation of protein homodimerization activity	4	7	0.0006116	14.1	0.00560016
GO:0006983	ER overload response	4	7	0.0006116	14.1	0.00557201
GO:0042136	neurotransmitter biosynthetic process	4	7	0.0006116	14.1	0.00554415
GO:0016311	dephosphorylation	14	117	0.0006164	2.9	0.00555987
GO:0007249	I-kappaB kinase/NF-kappaB cascade	6	22	0.0006283	6.7	0.00563915
GO:0006357	regulation of transcription from RNA polymerase II promoter	21	222	0.0006588	2.3	0.00588377
GO:0016575	histone deacetylation	5	14	0.0006609	8.8	0.00587359
GO:0001502	cartilage condensation	5	14	0.0006609	8.8	0.00584494
GO:0006833	water transport	5	14	0.0006609	8.8	0.00581656
GO:0006974	response to DNA damage stimulus	8	43	0.0007524	4.6	0.00658986
GO:0006641	triacylglycerol metabolic process	6	23	0.0007663	6.4	0.00667934
GO:0007417	central nervous system development	13	106	0.000774	3	0.00671417
GO:0006260	DNA replication	16	150	0.0008193	2.6	0.00707329
GO:0046330	positive regulation of JNK cascade	5	15	0.0008531	8.2	0.00733019
GO:0050852	T cell receptor signaling pathway	5	15	0.0008531	8.2	0.00729561
GO:0060048	cardiac muscle contraction	5	15	0.0008531	8.2	0.00726136
GO:0030856	regulation of epithelial cell differentiation	4	8	0.0008891	12.3	0.00753242
GO:0001782	B cell homeostasis	4	8	0.0008891	12.3	0.00749739
GO:0045084	positive regulation of interleukin-12 biosynthetic process	4	8	0.0008891	12.3	0.00746268
GO:0006693	prostaglandin metabolic process	4	8	0.0008891	12.3	0.00742829
GO:0050850	positive regulation of calcium-mediated signaling	4	8	0.0008891	12.3	0.00739421
GO:0042098	T cell proliferation	4	8	0.0008891	12.3	0.00736045
GO:0045214	sarcomere organization	4	8	0.0008891	12.3	0.00732699
GO:0008202	steroid metabolic process	10	68	0.0008927	3.6	0.00732337
GO:0030336	negative regulation of cell migration	6	24	0.0009266	6.2	0.00756723
GO:0000086	G2/M transition of mitotic cell cycle	6	24	0.0009266	6.2	0.0075333
GO:0043627	response to estrogen stimulus	7	34	0.0009526	5.1	0.00771011
GO:0030154	cell differentiation	35	465	0.0009573	1.9	0.00771371
GO:0030968	unfolded protein response	5	16	0.001084	7.7	0.00869598
GO:0001816	cytokine production	5	16	0.001084	7.7	0.00865767
GO:0002035	brain renin-angiotensin system	3	3	0.001086	24.6	0.00863561
GO:0032100	positive regulation of appetite	3	3	0.001086	24.6	0.0085979
GO:0008637	apoptotic mitochondrial changes	4	9	0.001245	10.9	0.00981385
GO:0042326	negative regulation of phosphorylation	4	9	0.001245	10.9	0.00977136
GO:0050884	neuromuscular process controlling posture	4	9	0.001245	10.9	0.00972925
GO:0009952	anterior/posterior pattern formation	8	47	0.001254	4.2	0.00975752
GO:0007205	activation of protein kinase C activity	7	36	0.001276	4.8	0.00988627
GO:0007519	skeletal muscle development	7	36	0.001276	4.8	0.0098442
GO:0007243	protein kinase cascade	11	85	0.001298	3.2	0.0099715
GO:0030155	regulation of cell adhesion	6	26	0.001323	5.7	0.0101207
GO:0009749	response to glucose stimulus	5	17	0.001358	7.2	0.0103448
GO:0008543	fibroblast growth factor receptor signaling pathway	5	17	0.001358	7.2	0.0103015
GO:0042742	defense response to bacterium	12	100	0.00144	3	0.010878
GO:0008544	epidermis development	12	101	0.001555	2.9	0.011698
GO:0009615	response to virus	12	102	0.001678	2.9	0.0125711
GO:0045596	negative regulation of cell differentiation	5	18	0.00168	6.8	0.0125343
GO:0006626	protein targeting to mitochondrion	5	18	0.00168	6.8	0.012483
GO:0006072	glycerol-3-phosphate metabolic process	5	18	0.00168	6.8	0.012432
GO:0050729	positive regulation of inflammatory response	4	10	0.001689	9.8	0.0124478
GO:0045333	cellular respiration	4	10	0.001689	9.8	0.0123974
GO:0033344	cholesterol efflux	4	10	0.001689	9.8	0.0123474
GO:0006112	energy reserve metabolic process	4	10	0.001689	9.8	0.0122978
GO:0001516	prostaglandin biosynthetic process	4	10	0.001689	9.8	0.0122486
GO:0045893	positive regulation of transcription, DNA-dependent	12	103	0.001808	2.9	0.0130594
GO:0051216	cartilage development	6	28	0.001838	5.3	0.0132234
GO:0019430	removal of superoxide radicals	3	4	0.001845	18.5	0.0132213
GO:0045723	positive regulation of fatty acid biosynthetic process	3	4	0.001845	18.5	0.0131692
GO:0002740	negative regulation of cytokine secretion during immune response	3	4	0.001845	18.5	0.0131176
GO:0046887	positive regulation of hormone secretion	3	4	0.001845	18.5	0.0130663
GO:0032488	Cdc42 protein signal transduction	3	4	0.001845	18.5	0.0130155
GO:0021940	positive regulation of granule cell precursor proliferation	3	4	0.001845	18.5	0.0129651
GO:0042167	heme catabolic process	3	4	0.001845	18.5	0.012915
GO:0042092	T-helper 2 type immune response	3	4	0.001845	18.5	0.0128653
GO:0001955	blood vessel maturation	3	4	0.001845	18.5	0.012816
GO:0001659	temperature homeostasis	3	4	0.001845	18.5	0.0127671
GO:0032024	positive regulation of insulin secretion	3	4	0.001845	18.5	0.0127186
GO:0006101	citrate metabolic process	3	4	0.001845	18.5	0.0126704
GO:0032909	regulation of transforming growth factor-beta2 production	3	4	0.001845	18.5	0.0126226
GO:0007167	enzyme linked receptor protein signaling pathway	3	4	0.001845	18.5	0.0125751
GO:0051900	regulation of mitochondrial depolarization	3	4	0.001845	18.5	0.012528
GO:0043011	myeloid dendritic cell differentiation	3	4	0.001845	18.5	0.0124813
GO:0045579	positive regulation of B cell differentiation	3	4	0.001845	18.5	0.0124349
GO:0051209	release of sequestered calcium ion into cytosol	3	4	0.001845	18.5	0.0123888
GO:0051898	negative regulation of protein kinase B signaling cascade	3	4	0.001845	18.5	0.0123431
GO:0021915	neural tube development	3	4	0.001845	18.5	0.0122977
GO:0045415	negative regulation of interleukin-8 biosynthetic process	3	4	0.001845	18.5	0.0122527
GO:0046697	decidualization	3	4	0.001845	18.5	0.012208
GO:0006104	succinyl-CoA metabolic process	3	4	0.001845	18.5	0.0121636
GO:0042536	negative regulation of tumor necrosis factor biosynthetic process	3	4	0.001845	18.5	0.0121195
GO:0007204	elevation of cytosolic calcium ion concentration	10	76	0.0019	3.2	0.0124357
GO:0001822	kidney development	5	19	0.002055	6.5	0.0134019
GO:0009612	response to mechanical stimulus	5	19	0.002055	6.5	0.0133538
GO:0006284	base-excision repair	6	29	0.002146	5.1	0.0138954
GO:0001843	neural tube closure	6	29	0.002146	5.1	0.0138459
GO:0008652	amino acid biosynthetic process	6	29	0.002146	5.1	0.0137968
GO:0007179	transforming growth factor beta receptor signaling pathway	7	40	0.002176	4.3	0.0139402
GO:0050930	induction of positive chemotaxis	4	11	0.002232	9	0.0142486
GO:0030890	positive regulation of B cell proliferation	4	11	0.002232	9	0.0141987
GO:0002474	antigen processing and presentation of peptide antigen via MHC class I	4	11	0.002232	9	0.014149
GO:0050870	positive regulation of T cell activation	4	11	0.002232	9	0.0140997
GO:0045843	negative regulation of striated muscle development	4	11	0.002232	9	0.0140508
GO:0040007	growth	6	30	0.002491	4.9	0.0156269
GO:0030334	regulation of cell migration	6	30	0.002491	4.9	0.015573
GO:0042346	positive regulation of NF-kappaB import into nucleus	3	5	0.002867	14.8	0.0178621
GO:0045079	negative regulation of chemokine biosynthetic process	3	5	0.002867	14.8	0.0178009
GO:0000302	response to reactive oxygen species	3	5	0.002867	14.8	0.0177402
GO:0043497	regulation of protein heterodimerization activity	3	5	0.002867	14.8	0.0176798
GO:0048147	negative regulation of fibroblast proliferation	3	5	0.002867	14.8	0.0176199
GO:0001678	cellular glucose homeostasis	3	5	0.002867	14.8	0.0175604
GO:0019932	second-messenger-mediated signaling	3	5	0.002867	14.8	0.0175012
GO:0006534	cysteine metabolic process	3	5	0.002867	14.8	0.0174425
GO:0008053	mitochondrial fusion	3	5	0.002867	14.8	0.0173842
GO:0045213	neurotransmitter receptor metabolic process	3	5	0.002867	14.8	0.0173262
GO:0044255	cellular lipid metabolic process	3	5	0.002867	14.8	0.0172687
GO:0019229	regulation of vasoconstriction	4	12	0.002885	8.2	0.0173196
GO:0042730	fibrinolysis	4	12	0.002885	8.2	0.0172624
GO:0045765	regulation of angiogenesis	4	12	0.002885	8.2	0.0172056
GO:0030041	actin filament polymerization	4	12	0.002885	8.2	0.0171492
GO:0048146	positive regulation of fibroblast proliferation	4	12	0.002885	8.2	0.0170932
GO:0030217	T cell differentiation	4	12	0.002885	8.2	0.0170375
GO:0048066	pigmentation during development	4	12	0.002885	8.2	0.0169822
GO:0008016	regulation of heart contraction	7	43	0.003124	4	0.0183295
GO:0006944	membrane fusion	5	22	0.003542	5.6	0.020715
GO:0007569	cell aging	4	13	0.003658	7.6	0.0213246
GO:0050680	negative regulation of epithelial cell proliferation	4	13	0.003658	7.6	0.0212563
GO:0019233	sensory perception of pain	4	13	0.003658	7.6	0.0211884
GO:0008037	cell recognition	4	13	0.003658	7.6	0.0211209
GO:0000079	regulation of cyclin-dependent protein kinase activity	7	45	0.003912	3.8	0.0225157
GO:0046688	response to copper ion	3	6	0.004176	12.3	0.0239591
GO:0030949	positive regulation of vascular endothelial growth factor receptor signaling pathway	3	6	0.004176	12.3	0.0238836
GO:0007406	negative regulation of neuroblast proliferation	3	6	0.004176	12.3	0.0238085
GO:0051101	regulation of DNA binding	3	6	0.004176	12.3	0.0237338
GO:0043029	T cell homeostasis	3	6	0.004176	12.3	0.0236597
GO:0007259	JAK-STAT cascade	5	23	0.004176	5.4	0.0235859
GO:0045348	positive regulation of MHC class II biosynthetic process	3	6	0.004176	12.3	0.0235127
GO:0048304	positive regulation of isotype switching to IgG isotypes	3	6	0.004176	12.3	0.0234399
GO:0043552	positive regulation of phosphoinositide 3-kinase activity	3	6	0.004176	12.3	0.0233676
GO:0043392	negative regulation of DNA binding	3	6	0.004176	12.3	0.0232957
GO:0007005	mitochondrion organization and biogenesis	3	6	0.004176	12.3	0.0232242
GO:0042594	response to starvation	3	6	0.004176	12.3	0.0231532
GO:0030335	positive regulation of cell migration	5	23	0.004176	5.4	0.0230826
GO:0002027	regulation of heart rate	3	6	0.004176	12.3	0.0230124
GO:0051098	regulation of binding	3	6	0.004176	12.3	0.0229427
GO:0007500	mesodermal cell fate determination	3	6	0.004176	12.3	0.0228734
GO:0051271	negative regulation of cell motility	3	6	0.004176	12.3	0.0228045
GO:0042551	neuron maturation	3	6	0.004176	12.3	0.022736
GO:0045454	cell redox homeostasis	7	46	0.004359	3.7	0.0236613
GO:0016049	cell growth	7	46	0.004359	3.7	0.0235906
GO:0007568	aging	4	14	0.004559	7	0.0245996
GO:0042592	homeostatic process	4	14	0.004559	7	0.0245266
GO:0045860	positive regulation of protein kinase activity	4	14	0.004559	7	0.024454
GO:0007250	activation of NF-kappaB-inducing kinase activity	4	14	0.004559	7	0.0243819
GO:0001570	vasculogenesis	6	35	0.004876	4.2	0.0260006
GO:0006817	phosphate transport	11	104	0.005382	2.6	0.0286146
GO:0045471	response to ethanol	4	15	0.005599	6.6	0.0296812
GO:0042311	vasodilation	4	15	0.005599	6.6	0.0295947
GO:0050776	regulation of immune response	4	15	0.005599	6.6	0.0295087
GO:0048754	branching morphogenesis of a tube	4	15	0.005599	6.6	0.0294232
GO:0016043	cellular component organization and biogenesis	4	15	0.005599	6.6	0.0293381
GO:0001657	ureteric bud development	4	15	0.005599	6.6	0.0292536
GO:0016358	dendrite development	5	25	0.005678	4.9	0.0295811
GO:0007257	activation of JNK activity	5	25	0.005678	4.9	0.0294963
GO:0007422	peripheral nervous system development	5	25	0.005678	4.9	0.029412
GO:0043330	response to exogenous dsRNA	3	7	0.005794	10.5	0.0299274
GO:0048255	mRNA stabilization	3	7	0.005794	10.5	0.0298424
GO:0045410	positive regulation of interleukin-6 biosynthetic process	3	7	0.005794	10.5	0.0297579
GO:0050727	regulation of inflammatory response	3	7	0.005794	10.5	0.0296738
GO:0030838	positive regulation of actin filament polymerization	3	7	0.005794	10.5	0.0295902
GO:0006546	glycine catabolic process	3	7	0.005794	10.5	0.0295071
GO:0042133	neurotransmitter metabolic process	3	7	0.005794	10.5	0.0294244
GO:0006084	acetyl-CoA metabolic process	3	7	0.005794	10.5	0.0293422
GO:0006536	glutamate metabolic process	3	7	0.005794	10.5	0.0292605
GO:0030193	regulation of blood coagulation	3	7	0.005794	10.5	0.0291792
GO:0001701	in utero embryonic development	8	63	0.006352	3.1	0.0319008
GO:0045892	negative regulation of transcription, DNA-dependent	9	77	0.00636	2.9	0.0318527
GO:0006268	DNA unwinding during replication	5	26	0.006557	4.7	0.0327489
GO:0050885	neuromuscular process controlling balance	5	26	0.006557	4.7	0.0326589
GO:0006281	DNA repair	18	220	0.006716	2	0.0333592
GO:0009408	response to heat	4	16	0.006785	6.2	0.0336098
GO:0001759	induction of an organ	4	16	0.006785	6.2	0.0335183
GO:0007215	glutamate signaling pathway	4	16	0.006785	6.2	0.0334272
GO:0040014	regulation of multicellular organism growth	3	8	0.007738	9.2	0.038019
GO:0001542	ovulation from ovarian follicle	3	8	0.007738	9.2	0.0379162
GO:0045776	negative regulation of blood pressure	3	8	0.007738	9.2	0.037814
GO:0046888	negative regulation of hormone secretion	3	8	0.007738	9.2	0.0377123
GO:0045671	negative regulation of osteoclast differentiation	3	8	0.007738	9.2	0.0376112
GO:0048010	vascular endothelial growth factor receptor signaling pathway	3	8	0.007738	9.2	0.0375107
GO:0006583	melanin biosynthetic process from tyrosine	3	8	0.007738	9.2	0.0374107
GO:0045416	positive regulation of interleukin-8 biosynthetic process	3	8	0.007738	9.2	0.0373112
GO:0048738	cardiac muscle development	3	8	0.007738	9.2	0.0372122
GO:0017156	calcium ion-dependent exocytosis	3	8	0.007738	9.2	0.0371137
GO:0009653	anatomical structure morphogenesis	13	133	0.007758	2.4	0.0371115
GO:0008629	induction of apoptosis by intracellular signals	4	17	0.008126	5.8	0.0387696
GO:0015671	oxygen transport	4	17	0.008126	5.8	0.0386678
GO:0006800	oxygen and reactive oxygen species metabolic process	4	17	0.008126	5.8	0.0385666
GO:0045766	positive regulation of angiogenesis	4	17	0.008126	5.8	0.0384659
GO:0006171	cAMP biosynthetic process	4	17	0.008126	5.8	0.0383657
GO:0006959	humoral immune response	6	40	0.008618	3.7	0.0405829
GO:0030097	hemopoiesis	6	40	0.008618	3.7	0.0404778
GO:0031667	response to nutrient levels	2	2	0.008669	24.6	0.0406121
GO:0045541	negative regulation of cholesterol biosynthetic process	2	2	0.008669	24.6	0.0405075
GO:0048678	response to axon injury	2	2	0.008669	24.6	0.0404033
GO:0032800	receptor biosynthetic process	2	2	0.008669	24.6	0.0402997
GO:0019049	evasion of host defenses by virus	2	2	0.008669	24.6	0.0401967
GO:0006739	NADP metabolic process	2	2	0.008669	24.6	0.0400941
GO:0043537	negative regulation of blood vessel endothelial cell migration	2	2	0.008669	24.6	0.0399921
GO:0045721	negative regulation of gluconeogenesis	2	2	0.008669	24.6	0.0398906
GO:0045923	positive regulation of fatty acid metabolic process	2	2	0.008669	24.6	0.0397896
GO:0006788	heme oxidation	2	2	0.008669	24.6	0.0396891
GO:0031670	cellular response to nutrient	2	2	0.008669	24.6	0.0395892
GO:0031668	cellular response to extracellular stimulus	2	2	0.008669	24.6	0.0394897
GO:0045191	regulation of isotype switching	2	2	0.008669	24.6	0.0393907
GO:0019438	aromatic compound biosynthetic process	2	2	0.008669	24.6	0.0392922
GO:0046013	regulation of T cell homeostatic proliferation	2	2	0.008669	24.6	0.0391943
GO:0002033	vasodilation by angiotensin involved in regulation of systemic arterial blood pressure	2	2	0.008669	24.6	0.0390968
GO:0030851	granulocyte differentiation	2	2	0.008669	24.6	0.0389997
GO:0048568	embryonic organ development	2	2	0.008669	24.6	0.0389032
GO:0001779	natural killer cell differentiation	2	2	0.008669	24.6	0.0388072
GO:0019218	regulation of steroid metabolic process	2	2	0.008669	24.6	0.0387116
GO:0046543	development of secondary female sexual characteristics	2	2	0.008669	24.6	0.0386165
GO:0046544	development of secondary male sexual characteristics	2	2	0.008669	24.6	0.0385218
GO:0021978	telencephalon regionalization	2	2	0.008669	24.6	0.0384276
GO:0010248	establishment and/or maintenance of transmembrane electrochemical gradient	2	2	0.008669	24.6	0.0383339
GO:0009743	response to carbohydrate stimulus	2	2	0.008669	24.6	0.0382406
GO:0046666	retinal cell programmed cell death	2	2	0.008669	24.6	0.0381478
GO:0031998	regulation of fatty acid beta-oxidation	2	2	0.008669	24.6	0.0380554
GO:0046855	inositol phosphate dephosphorylation	2	2	0.008669	24.6	0.0379635
GO:0046856	phosphoinositide dephosphorylation	2	2	0.008669	24.6	0.037872
GO:0046621	negative regulation of organ growth	2	2	0.008669	24.6	0.037781
GO:0006106	fumarate metabolic process	2	2	0.008669	24.6	0.0376904
GO:0048873	homeostasis of number of cells within a tissue	2	2	0.008669	24.6	0.0376002
GO:0050922	negative regulation of chemotaxis	2	2	0.008669	24.6	0.0375105
GO:0043547	positive regulation of GTPase activity	2	2	0.008669	24.6	0.0374212
GO:0045646	regulation of erythrocyte differentiation	2	2	0.008669	24.6	0.0373323
GO:0007497	posterior midgut development	2	2	0.008669	24.6	0.0372438
GO:0030819	positive regulation of cAMP biosynthetic process	2	2	0.008669	24.6	0.0371558
GO:0046950	ketone body metabolic process	2	2	0.008669	24.6	0.0370682
GO:0006982	response to lipid hydroperoxide	2	2	0.008669	24.6	0.0369809
GO:0043653	mitochondrial fragmentation during apoptosis	2	2	0.008669	24.6	0.0368941
GO:0019510	S-adenosylhomocysteine catabolic process	2	2	0.008669	24.6	0.0368077
GO:0035229	positive regulation of glutamate-cysteine ligase activity	2	2	0.008669	24.6	0.0367217
GO:0051409	response to nitrosative stress	2	2	0.008669	24.6	0.0366361
GO:0006701	progesterone biosynthetic process	2	2	0.008669	24.6	0.0365509
GO:0043587	tongue morphogenesis	2	2	0.008669	24.6	0.0364661
GO:0008104	protein localization	6	41	0.009561	3.6	0.0401252
GO:0006306	DNA methylation	4	18	0.00963	5.5	0.0403215
GO:0008630	DNA damage response, signal transduction resulting in induction of apoptosis	4	18	0.00963	5.5	0.0402285
GO:0006541	glutamine metabolic process	4	18	0.00963	5.5	0.0401361
GO:0046325	negative regulation of glucose import	3	9	0.01002	8.2	0.0416657
GO:0045930	negative regulation of mitotic cell cycle	3	9	0.01002	8.2	0.0415704
GO:0030301	cholesterol transport	3	9	0.01002	8.2	0.0414755
GO:0030049	muscle filament sliding	3	9	0.01002	8.2	0.041381
GO:0045987	positive regulation of smooth muscle contraction	3	9	0.01002	8.2	0.041287
GO:0001764	neuron migration	8	69	0.01025	2.9	0.0421389
GO:0008219	cell death	7	55	0.01029	3.1	0.0422076
GO:0015986	ATP synthesis coupled proton transport	7	55	0.01029	3.1	0.0421123
GO:0030521	androgen receptor signaling pathway	6	42	0.01057	3.5	0.0431608
GO:0051301	cell division	18	224	0.01075	2	0.0437972
GO:0007610	behavior	5	30	0.01102	4.1	0.0447965
GO:0051260	protein homooligomerization	8	70	0.01104	2.8	0.0447774
GO:0043433	negative regulation of transcription factor activity	4	19	0.0113	5.2	0.0457297
GO:0001649	osteoblast differentiation	4	19	0.0113	5.2	0.0456278
GO:0007194	negative regulation of adenylate cyclase activity	4	19	0.0113	5.2	0.0455264
