# Supplementary material for: Literature-based discovery of diabetes- and ROS-related targets
Source: BMC Med Genomics. 2010 Oct 27;3:49. doi: 10.1186/1755-8794-3-49 (PMC2988702; doi:10.1186/1755-8794-3-49)
Supplement: Additional file 5 — The enriched Cellular Components Gene Ontology Terms in the 1,026 ROS-Diabetes targets. [file 1755-8794-3-49-S5.XLS]

## Sheet: CC enrichment
Additional File 5. The enriched Cellular Components Gene Ontology Terms in the 1,026 ROS-Diabetes targets.
GOID	GOTerm	In ROS-Diabetes	In HUGO	p-value	enrichmed fold	Benj-p-value
GO:0005737	cytoplasm	381	4032	1.544e-57	2.3	5.04888e-55
GO:0005576	extracellular region	220	1867	9.103e-44	2.9	1.48834e-41
GO:0005739	mitochondrion	154	984	6.265e-43	3.9	6.82885e-41
GO:0005615	extracellular space	112	623	6.876e-36	4.4	5.62113e-34
GO:0005887	integral to plasma membrane	142	1282	3.258e-25	2.7	2.13073e-23
GO:0005829	cytosol	77	486	6.962e-22	3.9	3.79429e-20
GO:0005624	membrane fraction	86	631	1.669e-20	3.4	7.79661e-19
GO:0005625	soluble fraction	55	297	1.395e-18	4.6	5.70206e-17
GO:0005743	mitochondrial inner membrane	48	236	8.706e-18	5	3.16318e-16
GO:0016020	membrane	369	6061	4.907e-17	1.5	1.60459e-15
GO:0005886	plasma membrane	182	2337	1.889e-16	1.9	5.61548e-15
GO:0005759	mitochondrial matrix	35	132	2.679e-16	6.5	7.30028e-15
GO:0005792	microsome	37	205	1.212e-12	4.4	3.04865e-11
GO:0009897	external side of plasma membrane	23	85	2.435e-11	6.7	5.68746e-10
GO:0005777	peroxisome	21	106	2.181e-08	4.9	4.75458e-07
GO:0009986	cell surface	24	144	4.172e-08	4.1	8.52652e-07
GO:0005741	mitochondrial outer membrane	17	71	4.486e-08	5.9	8.62895e-07
GO:0005578	proteinaceous extracellular matrix	37	320	7.659e-08	2.8	1.39138e-06
GO:0005783	endoplasmic reticulum	71	866	1.065e-07	2	1.83292e-06
GO:0005634	nucleus	271	4922	1.478e-07	1.4	2.41653e-06
GO:0045121	membrane raft	14	59	7.545e-07	5.8	1.17486e-05
GO:0042470	melanosome	16	85	1.84e-06	4.6	2.73491e-05
GO:0016324	apical plasma membrane	17	107	6.76e-06	3.9	9.61096e-05
GO:0000307	cyclin-dependent protein kinase holoenzyme complex	6	10	1.995e-05	14.8	0.000271819
GO:0042383	sarcolemma	8	26	3.856e-05	7.6	0.000504365
GO:0005901	caveola	7	20	6.056e-05	8.6	0.000761658
GO:0045202	synapse	25	240	7.171e-05	2.6	0.000868488
GO:0016021	integral to membrane	249	4834	7.559e-05	1.3	0.000882783
GO:0005740	mitochondrial envelope	7	22	9.942e-05	7.8	0.00112105
GO:0005667	transcription factor complex	17	137	0.0001137	3.1	0.00116187
GO:0005764	lysosome	20	179	0.0001106	2.8	0.00116665
GO:0005626	insoluble fraction	8	31	0.0001099	6.4	0.00119791
GO:0008305	integrin complex	9	42	0.0001413	5.3	0.00140015
GO:0030424	axon	11	65	0.0001708	4.2	0.00164269
GO:0005604	basement membrane	10	56	0.000228	4.4	0.00213017
GO:0048471	perinuclear region of cytoplasm	13	93	0.0002509	3.4	0.00227901
GO:0005789	endoplasmic reticulum membrane	34	415	0.0002886	2	0.0025506
GO:0019717	synaptosome	10	59	0.0003307	4.2	0.00277279
GO:0030054	cell junction	31	366	0.0003249	2.1	0.00279585
GO:0015629	actin cytoskeleton	20	200	0.0005717	2.5	0.00467365
GO:0043292	contractile fiber	4	7	0.0006116	14.1	0.00487788
GO:0005856	cytoskeleton	36	472	0.0006773	1.9	0.00527326
GO:0030141	secretory granule	7	32	0.0006974	5.4	0.00530348
GO:0005746	mitochondrial respiratory chain	6	23	0.0007663	6.4	0.005695
GO:0005925	focal adhesion	7	35	0.001105	4.9	0.00802967
GO:0012506	vesicle membrane	4	9	0.001245	10.9	0.00885033
GO:0005942	phosphoinositide 3-kinase complex	5	17	0.001358	7.2	0.00944821
GO:0017109	glutamate-cysteine ligase complex	3	4	0.001845	18.5	0.0125691
GO:0000792	heterochromatin	4	11	0.002232	9	0.0148952
GO:0005581	collagen	6	30	0.002491	4.9	0.0162911
GO:0009331	glycerol-3-phosphate dehydrogenase complex	4	12	0.002885	8.2	0.0168463
GO:0005605	basal lamina	4	12	0.002885	8.2	0.0171526
GO:0042627	chylomicron	4	12	0.002885	8.2	0.0174703
GO:0030027	lamellipodium	9	67	0.00278	3.3	0.0174819
GO:0046581	intercellular canaliculus	3	5	0.002867	14.8	0.0176888
GO:0016023	cytoplasmic membrane-bounded vesicle	7	42	0.002779	4.1	0.0178183
GO:0031225	anchored to membrane	12	111	0.003181	2.7	0.0182489
GO:0042101	T cell receptor complex	4	13	0.003658	7.6	0.0206236
GO:0005654	nucleoplasm	11	102	0.004716	2.7	0.0261378
GO:0016605	PML body	5	24	0.004886	5.1	0.0266287
GO:0042612	MHC class I protein complex	5	25	0.005678	4.9	0.0299469
GO:0005952	cAMP-dependent protein kinase complex	5	25	0.005678	4.9	0.0304378
GO:0042995	cell projection	9	79	0.007379	2.8	0.0383005
GO:0045211	postsynaptic membrane	13	135	0.008113	2.4	0.0414524
GO:0048787	presynaptic active zone membrane	2	2	0.008669	24.6	0.0416877
GO:0042629	mast cell granule	2	2	0.008669	24.6	0.0423099
GO:0045239	tricarboxylic acid cycle enzyme complex	2	2	0.008669	24.6	0.042951
GO:0046930	pore complex	2	2	0.008669	24.6	0.0436117
GO:0043195	terminal button	3	9	0.01002	8.2	0.0448841
GO:0016323	basolateral plasma membrane	8	68	0.009503	2.9	0.045036
GO:0005811	lipid particle	3	9	0.01002	8.2	0.0455075
GO:0005945	6-phosphofructokinase complex	3	9	0.01002	8.2	0.0461485
GO:0030016	myofibril	3	9	0.01002	8.2	0.0468077
