# Supplementary material for: Literature-based discovery of diabetes- and ROS-related targets
Source: BMC Med Genomics. 2010 Oct 27;3:49. doi: 10.1186/1755-8794-3-49 (PMC2988702; doi:10.1186/1755-8794-3-49)
Supplement: Additional file 6 — The enriched pathways in the 1,026 ROS-Diabetes targets. [file 1755-8794-3-49-S6.XLS]

## Sheet: Pathway enrichment
Additional File 6. The enriched pathways in the 1,026 ROS-Diabetes targets.
* PathwayID starting with 'hsa' are from KEGG, while those only with numbers are from Reactome
PathwayID	Description	In ROS-Diabetes	In HUGO	p-value	enrichmed fold	Benj-p-value
hsa04510	Focal adhesion - Homo sapiens (human)	75	197	2.356e-42	9.4	1.63271e-39
hsa04210	Apoptosis - Homo sapiens (human)	49	83	6.683e-35	14.5	2.31566e-32
hsa04010	MAPK signaling pathway - Homo sapiens (human)	73	259	4.292e-34	6.9	9.91452e-32
109582	Hemostasis	62	172	4.542e-34	8.9	7.86902e-32
hsa05215	Prostate cancer - Homo sapiens (human)	49	93	3.785e-33	13	5.24601e-31
hsa04920	Adipocytokine signaling pathway - Homo sapiens (human)	45	72	5.991e-33	15.4	6.9196e-31
hsa04910	Insulin signaling pathway - Homo sapiens (human)	53	137	1.676e-30	9.5	1.65924e-28
hsa05212	Pancreatic cancer - Homo sapiens (human)	42	74	1.419e-29	14	1.22921e-27
168256	Signaling in Immune system	72	312	5.52e-29	5.7	4.2504e-27
hsa05222	Small cell lung cancer - Homo sapiens (human)	43	87	2.281e-28	12.2	1.58073e-26
hsa05220	Chronic myeloid leukemia - Homo sapiens (human)	41	77	4.46e-28	13.1	2.8098e-26
hsa04670	Leukocyte transendothelial migration - Homo sapiens (human)	46	120	1.689e-26	9.4	9.75397e-25
hsa04620	Toll-like receptor signaling pathway - Homo sapiens (human)	43	102	3.553e-26	10.4	1.89402e-24
166520	Signalling by NGF	46	125	6.862e-26	9.1	3.39669e-24
hsa04060	Cytokine-cytokine receptor interaction - Homo sapiens (human)	61	255	2.025e-25	5.9	9.3555e-24
hsa04810	Regulation of actin cytoskeleton - Homo sapiens (human)	56	214	4.731e-25	6.4	2.04911e-23
hsa04012	ErbB signaling pathway - Homo sapiens (human)	39	87	1.24e-24	11	5.05482e-23
187037	TRKA signalling from the plasma membrane	36	75	1.254e-23	11.8	4.8279e-22
hsa05214	Glioma - Homo sapiens (human)	34	65	2.56e-23	12.9	9.33726e-22
hsa04664	Fc epsilon RI signaling pathway - Homo sapiens (human)	34	75	9.058e-22	11.2	3.1386e-20
hsa03320	PPAR signaling pathway - Homo sapiens (human)	32	69	8.404e-21	11.4	2.77332e-19
hsa05210	Colorectal cancer - Homo sapiens (human)	34	84	1.571e-20	10	4.94865e-19
hsa05221	Acute myeloid leukemia - Homo sapiens (human)	29	57	7.792e-20	12.5	2.34776e-18
hsa04630	Jak-STAT signaling pathway - Homo sapiens (human)	42	153	9.326e-20	6.8	2.69288e-18
hsa04660	T cell receptor signaling pathway - Homo sapiens (human)	34	92	1.571e-19	9.1	4.35481e-18
hsa05218	Melanoma - Homo sapiens (human)	31	72	1.862e-19	10.6	4.96295e-18
hsa04640	Hematopoietic cell lineage - Homo sapiens (human)	33	88	3.753e-19	9.2	9.6327e-18
hsa05120	Epithelial cell signaling in Helicobacter pylori infection - Homo sapiens (human)	30	68	4.155e-19	10.9	1.02836e-17
hsa05211	Renal cell carcinoma - Homo sapiens (human)	30	69	5.743e-19	10.7	1.37238e-17
hsa04370	VEGF signaling pathway - Homo sapiens (human)	30	70	7.903e-19	10.5	1.82559e-17
hsa04650	Natural killer cell mediated cytotoxicity - Homo sapiens (human)	38	130	8.912e-19	7.2	1.99226e-17
hsa05223	Non-small cell lung cancer - Homo sapiens (human)	27	54	2.058e-18	12.3	4.45686e-17
hsa04912	GnRH signaling pathway - Homo sapiens (human)	33	97	4.129e-18	8.4	8.6709e-17
109581	Apoptosis	29	69	4.585e-18	10.3	9.34531e-17
hsa04930	Type II diabetes mellitus - Homo sapiens (human)	24	45	5.214e-17	13.1	1.03237e-15
hsa05219	Bladder cancer - Homo sapiens (human)	23	41	1.01e-16	13.8	1.94425e-15
198203	PI3K/AKT signalling	20	31	1.387e-15	15.9	2.59781e-14
hsa04520	Adherens junction - Homo sapiens (human)	27	76	1.893e-15	8.7	3.45223e-14
73923	Lipid and lipoprotein metabolism	36	156	4.047e-15	5.7	7.19121e-14
hsa04662	B cell receptor signaling pathway - Homo sapiens (human)	24	63	1.981e-14	9.4	3.43208e-13
hsa00010	Glycolysis / Gluconeogenesis - Homo sapiens (human)	24	64	2.625e-14	9.2	4.43689e-13
71387	Metabolism of carbohydrates	28	95	2.829e-14	7.3	4.66785e-13
hsa05213	Endometrial cancer - Homo sapiens (human)	22	52	4.369e-14	10.4	7.0412e-13
163685	Integration of energy metabolism	24	69	1.007e-13	8.6	1.58602e-12
71406	Pyruvate metabolism and TCA cycle	17	25	1.012e-13	16.7	1.55848e-12
hsa00020	Citrate cycle (TCA cycle) - Homo sapiens (human)	17	27	2.534e-13	15.5	3.81753e-12
hsa04115	p53 signaling pathway - Homo sapiens (human)	23	66	3.183e-13	8.6	4.69323e-12
hsa00590	Arachidonic acid metabolism - Homo sapiens (human)	21	53	4.578e-13	9.8	6.60949e-12
75178	Formation of Platelet plug	23	69	6.824e-13	8.2	9.65109e-12
202733	Cell surface interactions at the vascular wall	23	70	8.735e-13	8.1	1.21067e-11
hsa04540	Gap junction - Homo sapiens (human)	26	95	9.873e-13	6.7	1.34157e-11
hsa04080	Neuroactive ligand-receptor interaction - Homo sapiens (human)	45	302	1.784e-12	3.7	2.37752e-11
hsa04020	Calcium signaling pathway - Homo sapiens (human)	34	176	1.902e-12	4.8	2.48695e-11
hsa01510	Neurodegenerative Diseases - Homo sapiens (human)	18	39	2.819e-12	11.4	3.61772e-11
71291	Metabolism of amino acids	25	92	3.075e-12	6.7	3.8745e-11
74752	Signaling by Insulin receptor	18	43	1.028e-11	10.3	1.27215e-10
hsa04150	mTOR signaling pathway - Homo sapiens (human)	18	47	3.368e-11	9.4	4.09478e-10
hsa04916	Melanogenesis - Homo sapiens (human)	24	101	9.047e-11	5.8	1.08096e-09
140192	Metabolism of xenobiotics	23	93	1.128e-10	6.1	1.32492e-09
70326	Glucose metabolism	19	60	1.413e-10	7.8	1.63201e-09
hsa00480	Glutathione metabolism - Homo sapiens (human)	16	39	1.843e-10	10.1	2.09377e-09
hsa04110	Cell cycle - Homo sapiens (human)	25	115	1.883e-10	5.4	2.10471e-09
71403	Citric acid cycle (TCA cycle)	12	16	2.008e-10	18.5	2.2088e-09
71408	Metabolism of small molecules	21	79	2.353e-10	6.5	2.54786e-09
202403	TCR signaling	17	47	2.438e-10	8.9	2.59928e-09
hsa04350	TGF-beta signaling pathway - Homo sapiens (human)	22	89	2.879e-10	6.1	3.02295e-09
77389	IRS-related events	15	35	4.214e-10	10.5	4.35866e-09
hsa00620	Pyruvate metabolism - Homo sapiens (human)	16	42	4.438e-10	9.4	4.52284e-09
74751	Insulin receptor signalling cascade	15	36	5.756e-10	10.3	5.78103e-09
hsa04730	Long-term depression - Homo sapiens (human)	20	76	7.301e-10	6.5	7.22799e-09
168898	Toll Receptor Cascades	16	44	7.716e-10	9	7.53125e-09
hsa04940	Type I diabetes mellitus - Homo sapiens (human)	16	44	7.716e-10	9	7.42665e-09
hsa04720	Long-term potentiation - Homo sapiens (human)	19	68	8.313e-10	6.9	7.89166e-09
202424	Downstream TCR signaling	15	39	1.4e-09	9.5	1.31108e-08
hsa00330	Arginine and proline metabolism - Homo sapiens (human)	14	35	3.298e-09	9.8	3.04735e-08
168249	Innate Immunity Signaling	17	59	4.346e-09	7.1	3.96287e-08
hsa00071	Fatty acid metabolism - Homo sapiens (human)	16	51	4.483e-09	7.7	4.0347e-08
hsa00251	Glutamate metabolism - Homo sapiens (human)	13	31	7.647e-09	10.3	6.79407e-08
112399	IRS-mediated signalling	13	32	1.037e-08	10	9.09672e-08
hsa04514	Cell adhesion molecules (CAMs) - Homo sapiens (human)	24	133	1.088e-08	4.4	9.4248e-08
hsa04310	Wnt signaling pathway - Homo sapiens (human)	25	147	1.538e-08	4.2	1.31584e-07
168164	Toll Like Receptor 3 (TLR3) Cascade	11	21	1.849e-08	12.9	1.56263e-07
70268	Cori Cycle (interconversion of glucose and lactate)	13	34	1.858e-08	9.4	1.55132e-07
76005	Response to elevated platelet cytosolic Ca++	15	50	2.244e-08	7.4	1.8513e-07
hsa04512	ECM-receptor interaction - Homo sapiens (human)	19	86	2.247e-08	5.4	1.83197e-07
hsa05010	Alzheimer's disease - Homo sapiens (human)	12	28	2.39e-08	10.5	1.9259e-07
168180	TRAF6 Mediated Induction of the antiviral cytokine IFN-alpha/beta cascade	10	18	5.442e-08	13.7	4.33483e-07
177929	Signaling by EGFR	14	46	5.676e-08	7.5	4.46985e-07
109606	Intrinsic Pathway for Apoptosis	12	31	5.889e-08	9.5	4.58548e-07
hsa05216	Thyroid cancer - Homo sapiens (human)	12	31	5.889e-08	9.5	4.53453e-07
hsa05040	Huntington's disease - Homo sapiens (human)	12	31	5.889e-08	9.5	4.4847e-07
hsa00252	Alanine and aspartate metabolism - Homo sapiens (human)	12	33	1.027e-07	9	7.73599e-07
15869	Nucleotide metabolism	19	99	1.565e-07	4.7	1.16618e-06
hsa05130	Pathogenic Escherichia coli infection - EHEC - Homo sapiens (human)	14	51	1.664e-07	6.8	1.22676e-06
hsa05131	Pathogenic Escherichia coli infection - EPEC - Homo sapiens (human)	14	51	1.664e-07	6.8	1.21384e-06
163200	Electron Transport Chain	16	70	1.923e-07	5.6	1.38817e-06
73847	Purine metabolism	13	44	2.252e-07	7.3	1.6089e-06
70263	Gluconeogenesis	10	22	2.32e-07	11.2	1.64057e-06
hsa00710	Carbon fixation - Homo sapiens (human)	10	23	3.213e-07	10.7	2.2491e-06
hsa00650	Butanoate metabolism - Homo sapiens (human)	13	46	3.462e-07	7	2.39917e-06
114611	Exocytosis of Alpha granule	13	46	3.462e-07	7	2.37541e-06
114608	Platelet degranulation	13	47	4.263e-07	6.8	2.89633e-06
73887	Death Receptor Signalling	8	12	4.353e-07	16.4	2.92877e-06
109607	Extrinsic Pathway for Apoptosis	8	12	4.353e-07	16.4	2.9006e-06
140191	Phase 1 functionalization	10	24	4.393e-07	10.3	2.89938e-06
hsa04950	Maturity onset diabetes of the young - Homo sapiens (human)	10	25	5.935e-07	9.8	3.88015e-06
hsa05060	Prion disease - Homo sapiens (human)	8	13	6.791e-07	15.1	4.39828e-06
74231	Purine biosynthesis	10	27	1.049e-06	9.1	6.73108e-06
hsa04530	Tight junction - Homo sapiens (human)	20	126	1.086e-06	3.9	6.90457e-06
187687	Signalling to ERKs	11	35	1.158e-06	7.7	7.2954e-06
hsa00680	Methane metabolism - Homo sapiens (human)	7	10	1.868e-06	17.2	1.16624e-05
hsa00260	Glycine, serine and threonine metabolism - Homo sapiens (human)	12	46	1.996e-06	6.4	1.23503e-05
hsa00360	Phenylalanine metabolism - Homo sapiens (human)	10	30	2.295e-06	8.2	1.40746e-05
hsa04610	Complement and coagulation cascades - Homo sapiens (human)	14	69	3.756e-06	5	2.28325e-05
hsa00410	beta-Alanine metabolism - Homo sapiens (human)	9	25	4.419e-06	8.9	2.66293e-05
198323	AKT phosphorylates targets in the cytosol	7	12	4.519e-06	14.4	2.69971e-05
112412	SOS-mediated signalling	7	12	4.519e-06	14.4	2.67664e-05
111471	Apoptotic factor-mediated response	6	7	4.73e-06	21.1	2.77787e-05
167044	Signalling to RAS	9	26	5.744e-06	8.5	3.34504e-05
74226	ATP formation	8	19	6.012e-06	10.4	3.47193e-05
hsa05030	Amyotrophic lateral sclerosis (ALS) - Homo sapiens (human)	8	19	6.012e-06	10.4	3.44324e-05
hsa00280	Valine, leucine and isoleucine degradation - Homo sapiens (human)	11	44	7.529e-06	6.2	4.27672e-05
77388	SHC-related events	7	14	9.737e-06	12.3	5.48597e-05
hsa00190	Oxidative phosphorylation - Homo sapiens (human)	17	113	1.282e-05	3.7	7.16473e-05
210990	PECAM1 interactions	6	9	1.29e-05	16.4	7.15176e-05
198693	AKT phosphorylates targets in the nucleus	6	9	1.29e-05	16.4	7.095e-05
hsa00930	Caprolactam degradation - Homo sapiens (human)	7	15	1.38e-05	11.5	7.53024e-05
hsa05050	Dentatorubropallidoluysian atrophy (DRPLA) - Homo sapiens (human)	7	15	1.38e-05	11.5	7.47141e-05
109704	PI3K Cascade	8	22	1.428e-05	9	7.67135e-05
hsa00561	Glycerolipid metabolism - Homo sapiens (human)	12	59	1.797e-05	5	9.57939e-05
70171	Glycolysis	8	23	1.859e-05	8.6	9.83425e-05
198725	Nuclear Events (kinase and transcription factor activation)	8	23	1.859e-05	8.6	9.75975e-05
170984	ARMS-mediated activation	7	16	1.917e-05	10.8	9.98858e-05
169893	Prolonged ERK activation events	7	16	1.917e-05	10.8	9.91404e-05
170968	Frs2-mediated activation	7	16	1.917e-05	10.8	9.8406e-05
hsa00350	Tyrosine metabolism - Homo sapiens (human)	12	60	2.081e-05	4.9	0.000106039
hsa00052	Galactose metabolism - Homo sapiens (human)	9	33	2.837e-05	6.7	0.000143507
hsa00640	Propanoate metabolism - Homo sapiens (human)	9	33	2.837e-05	6.7	0.000142467
hsa00720	Reductive carboxylate cycle (CO2 fixation) - Homo sapiens (human)	6	11	2.982e-05	13.4	0.000148671
77286	mitochondrial fatty acid beta-oxidation of saturated fatty acids	6	11	2.982e-05	13.4	0.000147609
198933	Immunoregulatory interactions between a Lymphoid and a non-Lymphoid cell	12	63	3.178e-05	4.7	0.000156195
111459	Activation of caspases through apoptosome-mediated cleavage	5	6	3.409e-05	20.5	0.000166369
75157	FasL/ CD95L signaling	5	6	3.409e-05	20.5	0.000165205
111461	Cytochrome c-mediated apoptotic response	5	6	3.409e-05	20.5	0.000164058
hsa00030	Pentose phosphate pathway - Homo sapiens (human)	8	26	3.856e-05	7.6	0.00018429
74749	Signal attenuation	6	12	4.325e-05	12.3	0.000205289
hsa04360	Axon guidance - Homo sapiens (human)	17	127	4.89e-05	3.3	0.000230529
hsa00940	Phenylpropanoid biosynthesis - Homo sapiens (human)	5	7	5.656e-05	17.6	0.000264838
140181	Cytochrome p450	6	13	6.113e-05	11.4	0.000284316
75153	Apoptotic execution phase	7	21	7.804e-05	8.2	0.000360545
111465	Cleavage of cellular proteins by active caspases	7	21	7.804e-05	8.2	0.000358157
77289	Mitochondrial Fatty Acid Beta-Oxidation	6	14	8.445e-05	10.5	0.000385025
hsa00310	Lysine degradation - Homo sapiens (human)	10	49	8.686e-05	5	0.000393425
140534	Caspase-8 is formed from procaspase-8	5	8	8.895e-05	15.4	0.000400275
180292	Gab1 signalosome	5	8	8.895e-05	15.4	0.000397693
75205	Dissolution of Fibrin Clot	5	8	8.895e-05	15.4	0.000395143
204174	Regulation of pyruvate dehydrogenase complex (PDC)	5	8	8.895e-05	15.4	0.000392626
69416	Activation of Pro-Caspase 8	5	8	8.895e-05	15.4	0.000390141
hsa01430	Cell Communication - Homo sapiens (human)	17	135	9.67e-05	3.1	0.000421466
210993	Tie2 Signaling	6	15	0.0001143	9.8	0.000495062
114509	Platelet activation triggers	6	15	0.0001143	9.8	0.000491987
71064	Lysine catabolism	5	9	0.0001339	13.7	0.000572794
109869	MAP kinase cascade	5	9	0.0001339	13.7	0.00056928
190375	FGFR2c ligand binding and activation	6	16	0.000152	9.2	0.000642293
hsa01040	Polyunsaturated fatty acid biosynthesis - Homo sapiens (human)	6	16	0.000152	9.2	0.0006384
166016	Toll Like Receptor 4 (TLR4) Cascade	7	24	0.0001565	7.2	0.00065334
hsa04612	Antigen processing and presentation - Homo sapiens (human)	13	89	0.0001702	3.6	0.000706279
hsa04614	Renin-angiotensin system - Homo sapiens (human)	6	17	0.0001989	8.7	0.000820463
76002	Platelet Activation	6	17	0.0001989	8.7	0.000815608
196854	Metabolism of vitamins and cofactors	10	56	0.000228	4.4	0.000929435
hsa00564	Glycerophospholipid metabolism - Homo sapiens (human)	11	68	0.0002424	4	0.000982358
111463	SMAC binds to IAPs	4	5	0.0002486	19.7	0.00100163
199418	Negative regulation of the PI3K/AKT network	4	5	0.0002486	19.7	0.000995837
111469	SMAC-mediated apoptotic response	4	5	0.0002486	19.7	0.000990114
111464	SMAC-mediated dissociation of IAP:caspase complexes	4	5	0.0002486	19.7	0.000984456
198753	ERK/MAPK targets	6	18	0.0002565	8.2	0.00100997
112410	SHC-mediated signalling	5	11	0.0002737	11.2	0.00107161
168927	Viral dsRNA:TLR3:TRIF Complex Activates RIP1	5	11	0.0002737	11.2	0.00106558
163359	Glucagon signaling in metabolic regulation	7	27	0.000289	6.4	0.00111887
hsa04320	Dorso-ventral axis formation - Homo sapiens (human)	7	28	0.0003492	6.2	0.00134442
190376	FGFR ligand binding and activation	7	28	0.0003492	6.2	0.00133699
163210	Formation of ATP by chemiosmotic coupling	5	12	0.0003754	10.3	0.00142941
71397	Oxidative decarboxylation of pyruvate to acetyl CoA by pyruvate dehydrogenase	4	6	0.0004016	16.4	0.00152081
75158	TRAIL signaling	4	6	0.0004016	16.4	0.00151255
75893	TNF signaling	4	6	0.0004016	16.4	0.00150437
156580	Phase II conjugation	8	40	0.0004943	4.9	0.00184167
140877	Formation of Fibrin Clot (Clotting Cascade)	7	30	0.0004996	5.7	0.00185146
194138	Signaling by VEGF	5	13	0.0005031	9.5	0.00185451
hsa00630	Glyoxylate and dicarboxylate metabolism - Homo sapiens (human)	5	13	0.0005031	9.5	0.0018447
69615	G1/S DNA Damage Checkpoints	5	13	0.0005031	9.5	0.00183499
164378	PKA activation in glucagon signalling	5	13	0.0005031	9.5	0.00182538
190241	FGFR2 ligand binding and activation	6	21	0.0005104	7	0.00184223
190236	Signaling by FGFR	7	31	0.000592	5.6	0.00212568
196836	Vitamin C (ascorbate) metabolism	4	7	0.0006116	14.1	0.00218474
74713	IRS activation	4	7	0.0006116	14.1	0.00217353
196849	Metabolism of water-soluble vitamins and cofactors	8	42	0.0006566	4.7	0.00232155
187706	Signalling to p38 via RIT and RIN	5	14	0.0006609	8.8	0.00232489
hsa04070	Phosphatidylinositol signaling system - Homo sapiens (human)	11	78	0.000688	3.5	0.002408
190239	FGFR3 ligand binding and activation	5	15	0.0008531	8.2	0.00297085
190372	FGFR3c ligand binding and activation	5	15	0.0008531	8.2	0.00295599
114696	Thrombin-activated activation cascade	4	8	0.0008891	12.3	0.0030654
114665	G-protein cascades	4	8	0.0008891	12.3	0.00305023
111458	Formation of apoptosome	3	3	0.001086	24.6	0.00370738
167826	The fatty acid cycling model	3	3	0.001086	24.6	0.00368921
166187	Mitochondrial Uncoupling Proteins	3	3	0.001086	24.6	0.00367121
70102	Phosphoenolpyruvate and ADP react to form pyruvate and ATP	3	3	0.001086	24.6	0.00365339
167827	The proton buffering model	3	3	0.001086	24.6	0.00363574
hsa00380	Tryptophan metabolism - Homo sapiens (human)	11	84	0.001191	3.2	0.00396809
69580	p53-Dependent G1/S DNA damage checkpoint	4	9	0.001245	10.9	0.00412816
hsa00430	Taurine and hypotaurine metabolism - Homo sapiens (human)	4	9	0.001245	10.9	0.0041085
69563	p53-Dependent G1 DNA Damage Response	4	9	0.001245	10.9	0.00408903
69236	G1 Phase	5	17	0.001358	7.2	0.00443912
69231	Cyclin D associated events in G1	5	17	0.001358	7.2	0.00441828
190322	FGFR4 ligand binding and activation	5	17	0.001358	7.2	0.00439764
69242	S Phase	9	60	0.001408	3.7	0.00453834
hsa04130	SNARE interactions in vesicular transport - Homo sapiens (human)	7	38	0.00168	4.5	0.00539
164385	G(s)-alpha mediated events in glucagon signalling	5	18	0.00168	6.8	0.00536516
77352	Beta oxidation of butanoyl-CoA to acetyl-CoA	3	4	0.001845	18.5	0.00586507
hsa00471	D-Glutamine and D-glutamate metabolism - Homo sapiens (human)	3	4	0.001845	18.5	0.00583829
163680	AMPK inhibits chREBP transcriptional activation activity	3	4	0.001845	18.5	0.00581175
75894	Synthesis of lysophosphatidic acid from glycerol-3-phosphate	3	4	0.001845	18.5	0.00578545
202427	Phosphorylation of CD3 and TCR zeta chains	5	19	0.002055	6.5	0.00641493
170834	Signaling by TGF beta	5	19	0.002055	6.5	0.00638617
hsa00903	Limonene and pinene degradation - Homo sapiens (human)	6	29	0.002146	5.1	0.00663919
140875	Common Pathway	4	11	0.002232	9	0.00687456
75892	Platelet Adhesion to exposed collagen	4	11	0.002232	9	0.00684414
166054	Activated TLR4 signalling	5	20	0.002487	6.2	0.00759247
hsa00220	Urea cycle and metabolism of amino groups - Homo sapiens (human)	6	30	0.002491	4.9	0.00757133
hsa00790	Folate biosynthesis - Homo sapiens (human)	7	42	0.002779	4.1	0.00840981
75815	Ubiquitin-dependent degradation of Cyclin D	3	5	0.002867	14.8	0.0086384
194306	Neurophilin interactions with VEGF and VEGFR	3	5	0.002867	14.8	0.008601
69229	Ubiquitin-dependent degradation of Cyclin D1	3	5	0.002867	14.8	0.00856393
70614	Aspartate, asparagine, glutamate, and glutamine metabolism	3	5	0.002867	14.8	0.00852717
114666	G alpha Q cascade	3	5	0.002867	14.8	0.00849073
140182	P450 Epoxidations	3	5	0.002867	14.8	0.0084546
187577	SCF(Skp2)-mediated degradation of p27/p21	3	5	0.002867	14.8	0.00841878
202433	Generation of second messenger molecules	5	21	0.002981	5.9	0.00871659
69206	G1/S Transition	8	55	0.003035	3.6	0.00883721
hsa00051	Fructose and mannose metabolism - Homo sapiens (human)	7	43	0.003124	4	0.00905829
hsa00980	Metabolism of xenobiotics by cytochrome P450 - Homo sapiens (human)	9	70	0.003621	3.2	0.0104556
75109	Triacylglyceride Biosynthesis	4	13	0.003658	7.6	0.0105186
114592	Collagen adhesion via alpha 2 beta 1 glycoprotein	3	6	0.004176	12.3	0.0119585
77350	Beta oxidation of hexanoyl-CoA to butanoyl-CoA	3	6	0.004176	12.3	0.0119093
179812	Grb2 events in EGFR signaling	3	6	0.004176	12.3	0.0118605
77348	Beta oxidation of octanoyl-CoA to hexanoyl-CoA	3	6	0.004176	12.3	0.0118121
77346	Beta oxidation of decanoyl-CoA to octanoyl-CoA-CoA	3	6	0.004176	12.3	0.0117641
190373	FGFR1c ligand binding and activation	4	14	0.004559	7	0.012791
hsa00591	Linoleic acid metabolism - Homo sapiens (human)	6	35	0.004876	4.2	0.0136253
hsa00592	alpha-Linolenic acid metabolism - Homo sapiens (human)	4	15	0.005599	6.6	0.0155828
171007	p38MAPK events	4	15	0.005599	6.6	0.0155204
202670	ERKs are inactivated	3	7	0.005794	10.5	0.015997
195399	VEGF binds to VEGFR leading to receptor dimerization	3	7	0.005794	10.5	0.0159335
71288	Creatine metabolism	3	7	0.005794	10.5	0.0158705
112407	RAF phosphorylates MEK	3	7	0.005794	10.5	0.015808
110049	MEK activation	3	7	0.005794	10.5	0.015746
77310	Beta oxidation of lauroyl-CoA to decanoyl-CoA-CoA	3	7	0.005794	10.5	0.0156845
109312	Hydrolysis of nucleoside 5'-monophosphates to nucleosides plus orthophosphate	3	7	0.005794	10.5	0.0156235
180336	Shc events in EGFR signaling	3	7	0.005794	10.5	0.015563
71182	Phenylalanine and tyrosine catabolism	3	7	0.005794	10.5	0.0155029
70153	Glucose uptake	3	7	0.005794	10.5	0.0154432
hsa00562	Inositol phosphate metabolism - Homo sapiens (human)	7	50	0.006539	3.4	0.0173622
168176	Toll Like Receptor 5 (TLR5) Cascade	4	16	0.006785	6.2	0.0179466
202430	Translocation of ZAP-70 to Immunological synapse	4	16	0.006785	6.2	0.0178783
166058	MyD88 cascade	4	16	0.006785	6.2	0.0178106
168142	Toll Like Receptor 10 (TLR10) Cascade	4	16	0.006785	6.2	0.0177434
168188	Toll Like Receptor TLR6:TLR2 Cascade	4	16	0.006785	6.2	0.0176767
181438	Toll Like Receptor 2 Cascade	4	16	0.006785	6.2	0.0176105
168179	Toll Like Receptor TLR1:TLR2 Cascade	4	16	0.006785	6.2	0.0175448
168181	Toll Like Receptor 7/8 (TLR7/8) Cascade	4	16	0.006785	6.2	0.0174796
69656	Cyclin A:Cdk2-associated events at S phase entry	4	16	0.006785	6.2	0.0174148
69239	Synthesis of DNA	7	51	0.007192	3.4	0.0183914
69052	Switching of origins to a post-replicative state	5	27	0.007526	4.6	0.0191747
68949	Orc1 removal from chromatin	5	27	0.007526	4.6	0.0191045
173107	Binding and entry of HIV virion	3	8	0.007738	9.2	0.0195709
156581	Methylation	3	8	0.007738	9.2	0.0194998
71384	Ethanol catabolism	3	8	0.007738	9.2	0.0194291
200409	Activated AMPK stimulates fatty-acid oxidation in muscle	3	8	0.007738	9.2	0.019359
202131	Metabolism of nitric oxide	4	17	0.008126	5.8	0.0202565
156590	Glutathione conjugation	4	17	0.008126	5.8	0.0201839
69304	Regulation of DNA replication	5	28	0.00859	4.4	0.0212603
69300	Removal of licensing factors from origins	5	28	0.00859	4.4	0.0211846
170822	Negative Regulation of Glucokinase by Glucokinase Regulatory Protein	2	2	0.008669	24.6	0.0213036
111807	Reduction of nuclear ribonucleoside 5'-diphosphates to deoxyribonucleoside 5'-diphosphates by ribonucleotide reductase and thioredoxin	2	2	0.008669	24.6	0.0212283
198765	Signalling to ERK5	2	2	0.008669	24.6	0.0211536
111457	Release of apoptotic factors from the mitochondria	2	2	0.008669	24.6	0.0210794
111804	Reduction of nuclear ribonucleoside 5'-diphosphates to deoxyribonucleoside 5'-diphosphates (thioredoxin)	2	2	0.008669	24.6	0.0210057
212718	EGFR interacts with phospholipase C-gamma	2	2	0.008669	24.6	0.0209325
112409	ERK activation	2	2	0.008669	24.6	0.0208598
hsa00860	Porphyrin and chlorophyll metabolism - Homo sapiens (human)	6	41	0.009561	3.6	0.0229266
hsa00760	Nicotinate and nicotinamide metabolism - Homo sapiens (human)	6	41	0.009561	3.6	0.0228475
69202	Cyclin E associated events during G1/S transition	4	18	0.00963	5.5	0.0229333
hsa00271	Methionine metabolism - Homo sapiens (human)	4	18	0.00963	5.5	0.0228548
140837	Intrinsic Pathway	4	18	0.00963	5.5	0.0227768
168138	Toll Like Receptor 9 (TLR9) Cascade	4	18	0.00963	5.5	0.0226993
194313	VEGF ligand-receptor interactions	3	9	0.01002	8.2	0.0235385
190371	FGFR3b ligand binding and activation	3	9	0.01002	8.2	0.023459
159763	Transport of gamma-carboxylated protein precursors from the endoplasmic reticulum to the Golgi apparatus	3	9	0.01002	8.2	0.02338
75877	Conversion of Fatty Acyl-CoA to Phosphatidic Acid	3	9	0.01002	8.2	0.0233015
hsa00521	Streptomycin biosynthesis - Homo sapiens (human)	3	9	0.01002	8.2	0.0232236
hsa05217	Basal cell carcinoma - Homo sapiens (human)	7	55	0.01029	3.1	0.0237699
hsa00230	Purine metabolism - Homo sapiens (human)	13	147	0.01184	2.2	0.0272595
hsa04120	Ubiquitin mediated proteolysis - Homo sapiens (human)	12	128	0.0126	2.3	0.0289132
174800	Chylomicron-mediated lipid transport	3	10	0.01265	7.4	0.0289322
199920	CREB phosphorylation	3	10	0.01265	7.4	0.028837
174824	Lipoprotein metabolism	3	10	0.01265	7.4	0.0287425
hsa00062	Fatty acid elongation in mitochondria - Homo sapiens (human)	3	10	0.01265	7.4	0.0286485
163560	Hormone-sensitive lipase (HSL)-mediated triacylglycerol hydrolysis	3	10	0.01265	7.4	0.0285552
hsa02010	ABC transporters - General - Homo sapiens (human)	6	44	0.01283	3.4	0.0288675
190242	FGFR1 ligand binding and activation	4	20	0.01315	4.9	0.0294917
174403	Glutathione synthesis	2	3	0.01408	16.4	0.0314756
111752	Reduction of cytosolic ribonucleoside 5'-diphosphates to deoxyribonucleoside 5'-diphosphates by ribonucleotide reductase and thioredoxin	2	3	0.01408	16.4	0.0313744
180897	Vpr-mediated induction of apoptosis by mitochondrial outer membrane permeabilization	2	3	0.01408	16.4	0.0312738
114516	Disinhibition of SNARE formation	2	3	0.01408	16.4	0.0311739
140187	P450 Prostaglandin isomerizations	2	3	0.01408	16.4	0.0310746
71037	Oxidative decarboxylation of alpha-ketoadipate to glutaryl CoA by alpha-ketoglutarate dehydrogenase	2	3	0.01408	16.4	0.030976
77378	Formation of Cytosolic Glycerol-3-phosphate	2	3	0.01408	16.4	0.030878
75944	Transcription from mitochondrial promoters	2	3	0.01408	16.4	0.0307806
165158	Activation of PKB	2	3	0.01408	16.4	0.0306838
163282	Mitochondrial transcription initiation	2	3	0.01408	16.4	0.0305876
77387	Insulin receptor recycling	2	3	0.01408	16.4	0.030492
71401	Oxidative decarboxylation of alpha-ketoglutarate to succinyl CoA by alpha-ketoglutarate dehydrogenase	2	3	0.01408	16.4	0.030397
75852	Formation of Malonyl-ACP on the other FAS monomer	2	3	0.01408	16.4	0.0303026
111751	Reduction of cytosolic ribonucleoside 5'-diphosphates to deoxyribonucleoside 5'-diphosphates (thioredoxin)	2	3	0.01408	16.4	0.0302088
hsa00960	Alkaloid biosynthesis II - Homo sapiens (human)	4	21	0.01519	4.7	0.0324897
159782	Removal of aminoterminal propeptides from gamma-carboxylated proteins	3	11	0.01564	6.7	0.0333493
159740	Gamma-carboxylation of protein precursors	3	11	0.01564	6.7	0.033247
111748	Synthesis of deoxyribonucleoside 5'-diphosphates from ribonucleoside 5'-diphosphates	2	4	0.02057	12.3	0.0435933
74744	SHC activation	2	4	0.02057	12.3	0.0434604
168782	Proteolytic cleavage of SNARE complex proteins	2	4	0.02057	12.3	0.0433283
166020	LPS transferred from LBP carrier to CD14	2	4	0.02057	12.3	0.043197
75107	Butyryl-ACP biosynthesis	2	4	0.02057	12.3	0.0430665
69017	CDK-mediated phosphorylation and removal of Cdc6	2	4	0.02057	12.3	0.0429368
110029	RAF activation	2	4	0.02057	12.3	0.0428078
139943	PLC-mediated hydrolysis	2	4	0.02057	12.3	0.0426797
76000	Assembly of the RAD51-ssDNA nucleoprotein complex	2	4	0.02057	12.3	0.0425523
77108	Utilization of Ketone Bodies	2	4	0.02057	12.3	0.0424256
76420	Simple hydroxylation	2	4	0.02057	12.3	0.0422997
162594	Early Phase of HIV Life Cycle	3	13	0.02271	5.7	0.0465622
159854	Gamma-carboxylation, transport, and amino-terminal cleavage of proteins	3	13	0.02271	5.7	0.0464249
69278	Cell Cycle, Mitotic	14	178	0.02295	1.9	0.0467775
69002	DNA Replication Pre-Initiation	5	37	0.02312	3.3	0.0469858
