# Supplementary material for: Literature-based discovery of diabetes- and ROS-related targets
Source: BMC Med Genomics. 2010 Oct 27;3:49. doi: 10.1186/1755-8794-3-49 (PMC2988702; doi:10.1186/1755-8794-3-49)
Supplement: Additional file 7 — Comparisons of target frequencies among three background sets. [file 1755-8794-3-49-S7.XLS]

## Sheet: Sup Table VIII
Additional File 7. Comparisons of target frequencies among three background sets.
No statistically significant difference of target frequencies was found.
	Symbol	HUGO	Name	p-value	BH adjusted p-value
BG Set#1 Vs BG Set#2	PDHX	21350	pyruvate dehydrogenase complex, component X	0.0382	1
	IL2	6001	interleukin 2	0.0453	1
	MPO	7218	myeloperoxidase	0.0483	1
	PLAU	9052	plasminogen activator, urokinase	0.0622	1
	SLC12A1	10910	solute carrier family 12 (sodium/potassium/chloride transporters), member 1	0.0622	1
	JAK2	6192	Janus kinase 2 (a protein tyrosine kinase)	0.0649	1
	ACACA	84	acetyl-Coenzyme A carboxylase alpha	0.0649	1
	MET	7029	met proto-oncogene (hepatocyte growth factor receptor)	0.0649	1
	PTEN	9588	phosphatase and tensin homolog (mutated in multiple advanced cancers 1)	0.0649	1
	ACTC1	143	actin, alpha, cardiac muscle 1	0.069	1
BG Set#1 Vs BG Set#3	GFAP	4235	glial fibrillary acidic protein	0.0221	1
	CD44	1681	CD44 molecule (Indian blood group)	0.0311	1
	MYST2	17016	MYST histone acetyltransferase 2	0.0311	1
	FCGR3A	3619	Fc fragment of IgG, low affinity IIIa, receptor (CD16a)	0.0311	1
	IGF1	5464	insulin-like growth factor 1 (somatomedin C)	0.0344	1
	IL6	6018	interleukin 6 (interferon, beta 2)	0.0362	1
	AGT	333	angiotensinogen (serpin peptidase inhibitor, clade A, member 8)	0.0436	1
	PLCG1	9065	phospholipase C, gamma 1	0.0514	1
	CBL	1541	Cas-Br-M (murine) ecotropic retroviral transforming sequence	0.0622	1
	NES	7756	nestin	0.0622	1
BG Set#2 Vs BG Set#3	ACTC1	143	actin, alpha, cardiac muscle 1	0.00146	1
	IGF1	5464	insulin-like growth factor 1 (somatomedin C)	0.00606	1
	VWF	12726	von Willebrand factor	0.0187	1
	PLCG1	9065	phospholipase C, gamma 1	0.022	1
	PLCB1	15917	phospholipase C, beta 1 (phosphoinositide-specific)	0.0233	1
	CS	2422	citrate synthase	0.0311	1
	ALPP	439	alkaline phosphatase, placental (Regan isozyme)	0.0382	1
	NPY	7955	neuropeptide Y	0.0566	1
	CD28	1653	CD28 molecule	0.0622	1
	MYST2	17016	MYST histone acetyltransferase 2	0.0622	1
