# Supplementary material for: Literature-based discovery of diabetes- and ROS-related targets
Source: BMC Med Genomics. 2010 Oct 27;3:49. doi: 10.1186/1755-8794-3-49 (PMC2988702; doi:10.1186/1755-8794-3-49)
Supplement: Additional file 8 — The enriched Molecular Functions Gene Ontology Terms in the Over-represented 53 ROS-Diabetes targets. [file 1755-8794-3-49-S8.XLS]

## Sheet: MF enrichment
Additional File 8. The enriched Molecular Functions Gene Ontology Terms in the key 53 ROS-Diabetes targets.
GOID	GOTerm	In ROS-Diabetes	In HUGO	p-value	enrichmed fold	Benj-p-value
GO:0009055	electron carrier activity	15	270	1.75e-17	26.5	2.3625e-15
GO:0016491	oxidoreductase activity	18	600	2.18e-16	14.3	1.4715e-14
GO:0005506	iron ion binding	15	338	4.234e-16	21.1	1.9053e-14
GO:0050660	FAD binding	10	89	8.93e-15	53.5	3.01388e-13
GO:0020037	heme binding	11	178	1.744e-13	29.4	4.7088e-12
GO:0050661	NADP binding	6	30	1.169e-10	95.3	2.63025e-09
GO:0004784	superoxide dismutase activity	3	4	3.018e-07	357.4	5.82043e-06
GO:0046872	metal ion binding	19	2537	4.562e-07	3.6	7.69838e-06
GO:0004517	nitric-oxide synthase activity	3	7	1.03e-06	204.2	1.545e-05
GO:0010181	FMN binding	3	15	6.922e-06	95.3	9.3447e-05
GO:0016209	antioxidant activity	3	16	8.207e-06	89.3	0.000100722
GO:0016175	superoxide-generating NADPH oxidase activity	2	2	2.575e-05	476.5	0.000289688
GO:0017077	oxidative phosphorylation uncoupler activity	2	2	2.575e-05	476.5	0.000267404
GO:0005507	copper ion binding	4	86	3.833e-05	22.2	0.000369611
GO:0016174	NAD(P)H oxidase activity	2	4	6.421e-05	238.2	0.00057789
GO:0019825	oxygen binding	3	51	0.0001995	28	0.00168328
GO:0005515	protein binding	24	5992	0.0005621	1.9	0.00446373
GO:0005344	oxygen transporter activity	2	18	0.0007981	52.9	0.00598575
GO:0009053	electron donor activity	2	18	0.0007981	52.9	0.00567071
GO:0005488	binding	7	761	0.001056	4.4	0.007128
GO:0004601	peroxidase activity	2	30	0.00205	31.8	0.0131786
GO:0004896	hematopoietin/interferon-class (D200-domain) cytokine receptor activity	2	37	0.003034	25.8	0.0186177
GO:0005509	calcium ion binding	8	1179	0.003098	3.2	0.0181839
GO:0004698	calcium-dependent protein kinase C activity	1	1	0.004184	476.5	0.023535
GO:0004855	xanthine oxidase activity	1	1	0.004184	476.5	0.0225936
GO:0031703	type 2 angiotensin receptor binding	1	1	0.004184	476.5	0.0217246
GO:0004362	glutathione-disulfide reductase activity	1	1	0.004184	476.5	0.02092
GO:0003939	L-iditol 2-dehydrogenase activity	1	1	0.004184	476.5	0.0201729
GO:0005179	hormone activity	3	163	0.005106	8.8	0.0237693
GO:0005516	calmodulin binding	3	174	0.006098	8.2	0.027441
GO:0003684	damaged DNA binding	2	54	0.006165	17.6	0.0268476
GO:0004096	catalase activity	1	2	0.00627	238.2	0.0264516
GO:0015252	hydrogen ion channel activity	1	2	0.00627	238.2	0.02565
GO:0004854	xanthine dehydrogenase activity	1	2	0.00627	238.2	0.0248956
GO:0031702	type 1 angiotensin receptor binding	1	2	0.00627	238.2	0.0241843
GO:0045155	electron transporter, transferring electrons from CoQH2-cytochrome c reductase complex and cytochrome c oxidase complex activity	1	2	0.00627	238.2	0.0235125
GO:0005172	vascular endothelial growth factor receptor binding	1	2	0.00627	238.2	0.022877
GO:0004195	renin activity	1	2	0.00627	238.2	0.022275
GO:0031707	endothelin A receptor binding	1	2	0.00627	238.2	0.0217038
GO:0031708	endothelin B receptor binding	1	2	0.00627	238.2	0.0211612
GO:0019826	oxygen sensor activity	1	2	0.00627	238.2	0.0206451
GO:0030171	voltage-gated proton channel activity	1	2	0.00627	238.2	0.0201536
GO:0035091	phosphoinositide binding	2	56	0.0066	17	0.0207209
GO:0030346	protein phosphatase 2B binding	1	3	0.008351	158.8	0.0256224
GO:0005155	epidermal growth factor receptor activating ligand activity	1	3	0.008351	158.8	0.025053
GO:0004345	glucose-6-phosphate dehydrogenase activity	1	3	0.008351	158.8	0.0245084
GO:0004322	ferroxidase activity	1	3	0.008351	158.8	0.0239869
GO:0004246	peptidyl-dipeptidase A activity	1	4	0.01043	119.1	0.0293344
GO:0050840	extracellular matrix binding	1	4	0.01043	119.1	0.0287357
GO:0042803	protein homodimerization activity	3	215	0.01076	6.6	0.029052
GO:0015643	toxin binding	1	5	0.0125	95.3	0.0330882
GO:0002020	protease binding	1	5	0.0125	95.3	0.0324519
GO:0004032	aldehyde reductase activity	1	6	0.01457	79.4	0.0371123
GO:0008243	plasminogen activator activity	1	6	0.01457	79.4	0.036425
GO:0030492	hemoglobin binding	1	7	0.01663	68.1	0.0408191
GO:0008147	structural constituent of bone	1	7	0.01663	68.1	0.0400902
GO:0001948	glycoprotein binding	1	7	0.01663	68.1	0.0393868
GO:0008131	amine oxidase activity	1	7	0.01663	68.1	0.0387078
GO:0042802	identical protein binding	3	258	0.01739	5.5	0.0397907
GO:0008201	heparin binding	2	96	0.01799	9.9	0.0404775
GO:0030151	molybdenum ion binding	1	8	0.01869	59.6	0.0413631
GO:0005215	transporter activity	4	499	0.02099	3.8	0.045704
GO:0004907	interleukin receptor activity	1	10	0.0228	47.6	0.0488571
GO:0005375	copper ion transmembrane transporter activity	1	10	0.0228	47.6	0.0480937
GO:0005201	extracellular matrix structural constituent	2	110	0.0231	8.7	0.0479769
