# Supplementary material for: Literature-based discovery of diabetes- and ROS-related targets
Source: BMC Med Genomics. 2010 Oct 27;3:49. doi: 10.1186/1755-8794-3-49 (PMC2988702; doi:10.1186/1755-8794-3-49)
Supplement: Additional file 9 — The enriched Biological Processes Gene Ontology Terms in the Over-represented 53 ROS-Diabetes targets. [file 1755-8794-3-49-S9.XLS]

## Sheet: BP enrichment
Additional File 9. The enriched Biological Processes Gene Ontology Terms in the key 53 ROS-Diabetes targets.
GOID	GOTerm	In ROS-Diabetes	In HUGO	p-value	enrichmed fold	Benj-p-value
GO:0006801	superoxide metabolic process	7	11	3.657e-15	303.2	1.19218e-12
GO:0006118	electron transport	13	386	1.457e-12	16	2.37491e-10
GO:0042554	superoxide release	5	8	4.218e-11	297.8	4.58356e-09
GO:0008217	regulation of blood pressure	7	61	1.029e-10	54.7	8.38635e-09
GO:0000303	response to superoxide	4	5	2.143e-09	381.2	1.39724e-07
GO:0001666	response to hypoxia	6	74	1.682e-08	38.6	9.13887e-07
GO:0006809	nitric oxide biosynthetic process	4	17	9.99e-08	112.1	4.65249e-06
GO:0015992	proton transport	5	80	9.593e-07	29.8	3.90915e-05
GO:0006091	generation of precursor metabolites and energy	5	101	2.867e-06	23.6	0.000103849
GO:0006979	response to oxidative stress	5	104	3.289e-06	22.9	0.000107221
GO:0042542	response to hydrogen peroxide	3	12	3.877e-06	119.1	0.0001149
GO:0042744	hydrogen peroxide catabolic process	3	16	8.207e-06	89.3	0.000222957
GO:0031667	response to nutrient levels	2	2	2.575e-05	476.5	0.000645731
GO:0006954	inflammatory response	6	282	3.021e-05	10.1	0.000703461
GO:0043066	negative regulation of apoptosis	4	85	3.668e-05	22.4	0.000797179
GO:0050665	hydrogen peroxide biosynthetic process	2	3	4.286e-05	317.7	0.000873273
GO:0030185	nitric oxide transport	2	3	4.286e-05	317.7	0.000821904
GO:0015758	glucose transport	3	30	4.526e-05	47.6	0.000819709
GO:0006839	mitochondrial transport	3	31	4.957e-05	46.1	0.000850517
GO:0007166	cell surface receptor linked signal transduction	5	193	5.896e-05	12.3	0.000961048
GO:0046688	response to copper ion	2	6	0.0001195	158.8	0.00185509
GO:0006006	glucose metabolic process	3	52	0.0002107	27.5	0.00312219
GO:0050930	induction of positive chemotaxis	2	11	0.0003307	86.6	0.00468731
GO:0045429	positive regulation of nitric oxide biosynthetic process	2	12	0.0003853	79.4	0.00523366
GO:0006749	glutathione metabolic process	2	13	0.000444	73.3	0.00578976
GO:0007569	cell aging	2	13	0.000444	73.3	0.00556708
GO:0006916	anti-apoptosis	4	170	0.0004861	11.2	0.00586921
GO:0048661	positive regulation of smooth muscle cell proliferation	2	14	0.0005068	68.1	0.0059006
GO:0045471	response to ethanol	2	15	0.0005736	63.5	0.00644806
GO:0001974	blood vessel remodeling	2	15	0.0005736	63.5	0.00623312
GO:0045840	positive regulation of mitosis	2	15	0.0005736	63.5	0.00603205
GO:0009408	response to heat	2	16	0.0006444	59.6	0.00656482
GO:0006810	transport	8	919	0.0006459	4.1	0.00638071
GO:0015671	oxygen transport	2	17	0.0007193	56.1	0.00689682
GO:0051591	response to cAMP	2	18	0.0007981	52.9	0.00743373
GO:0006302	double-strand break repair	2	20	0.0009678	47.6	0.00876397
GO:0006309	DNA fragmentation during apoptosis	2	20	0.0009678	47.6	0.0085271
GO:0040018	positive regulation of multicellular organism growth	2	22	0.001153	43.3	0.00989153
GO:0001890	placenta development	2	23	0.001252	41.4	0.0104654
GO:0009725	response to hormone stimulus	2	25	0.001461	38.1	0.0119072
GO:0001525	angiogenesis	3	106	0.001557	13.5	0.01238
GO:0043524	negative regulation of neuron apoptosis	2	26	0.001571	36.7	0.012194
GO:0006879	cellular iron ion homeostasis	2	31	0.00218	30.7	0.0165274
GO:0007585	respiratory gaseous exchange	2	34	0.00259	28	0.0191895
GO:0001568	blood vessel development	2	35	0.002735	27.2	0.0198136
GO:0005975	carbohydrate metabolic process	4	288	0.003261	6.6	0.0231106
GO:0032287	myelin maintenance in the peripheral nervous system	1	1	0.004184	476.5	0.0290209
GO:0033081	regulation of T cell differentiation in the thymus	1	1	0.004184	476.5	0.0284163
GO:0051659	maintenance of mitochondrion localization	1	1	0.004184	476.5	0.0278364
GO:0043012	regulation of fusion of sperm to egg plasma membrane	1	1	0.004184	476.5	0.0272797
GO:0001998	angiotensin mediated vasoconstriction involved in regulation of systemic arterial blood pressure	1	1	0.004184	476.5	0.0267448
GO:0001999	renal response to blood flow during renin-angiotensin regulation of systemic arterial blood pressure	1	1	0.004184	476.5	0.0262305
GO:0002018	renin-angiotensin regulation of aldosterone production	1	1	0.004184	476.5	0.0257355
GO:0002019	regulation of renal output by angiotensin	1	1	0.004184	476.5	0.025259
GO:0046622	positive regulation of organ growth	1	1	0.004184	476.5	0.0247997
GO:0048143	astrocyte activation	1	1	0.004184	476.5	0.0243569
GO:0045083	negative regulation of interleukin-12 biosynthetic process	1	1	0.004184	476.5	0.0239295
GO:0001315	age-dependent response to reactive oxygen species	1	1	0.004184	476.5	0.023517
GO:0043117	positive regulation of vascular permeability	1	1	0.004184	476.5	0.0231184
GO:0051771	negative regulation of nitric-oxide synthase biosynthetic process	1	1	0.004184	476.5	0.0227331
GO:0042313	protein kinase C deactivation	1	1	0.004184	476.5	0.0223604
GO:0006746	FADH2 metabolic process	1	1	0.004184	476.5	0.0219997
GO:0006010	glucose 6-phosphate utilization	1	1	0.004184	476.5	0.0216505
GO:0006060	sorbitol metabolic process	1	1	0.004184	476.5	0.0213123
GO:0016477	cell migration	2	48	0.004943	19.9	0.024791
GO:0046631	alpha-beta T cell activation	1	2	0.00627	238.2	0.03097
GO:0002262	myeloid cell homeostasis	1	2	0.00627	238.2	0.0305078
GO:0045541	negative regulation of cholesterol biosynthetic process	1	2	0.00627	238.2	0.0300591
GO:0048678	response to axon injury	1	2	0.00627	238.2	0.0296235
GO:0043072	negative regulation of non-apoptotic programmed cell death	1	2	0.00627	238.2	0.0292003
GO:0010155	regulation of proton transport	1	2	0.00627	238.2	0.028789
GO:0050663	cytokine secretion	1	2	0.00627	238.2	0.0283892
GO:0001543	ovarian follicle rupture	1	2	0.00627	238.2	0.0280003
GO:0042756	drinking behavior	1	2	0.00627	238.2	0.0276219
GO:0048659	smooth muscle cell proliferation	1	2	0.00627	238.2	0.0272536
GO:0051926	negative regulation of calcium ion transport	1	2	0.00627	238.2	0.026895
GO:0009967	positive regulation of signal transduction	1	2	0.00627	238.2	0.0265457
GO:0006739	NADP metabolic process	1	2	0.00627	238.2	0.0262054
GO:0035025	positive regulation of Rho protein signal transduction	1	2	0.00627	238.2	0.0258737
GO:0048261	negative regulation of receptor-mediated endocytosis	1	2	0.00627	238.2	0.0255503
GO:0007267	cell-cell signaling	4	349	0.006366	5.5	0.0256212
GO:0000187	activation of MAPK activity	2	56	0.0066	17	0.026239
GO:0008283	cell proliferation	4	353	0.00662	5.4	0.0260014
GO:0045908	negative regulation of vasodilation	1	3	0.008351	158.8	0.0324098
GO:0051000	positive regulation of nitric-oxide synthase activity	1	3	0.008351	158.8	0.0320285
GO:0060047	heart contraction	1	3	0.008351	158.8	0.0316561
GO:0001933	negative regulation of protein amino acid phosphorylation	1	3	0.008351	158.8	0.0312923
GO:0007199	G-protein signaling, coupled to cGMP nucleotide second messenger	1	3	0.008351	158.8	0.0309367
GO:0002035	brain renin-angiotensin system	1	3	0.008351	158.8	0.0305891
GO:0008065	establishment of blood-nerve barrier	1	3	0.008351	158.8	0.0302492
GO:0031960	response to corticosteroid stimulus	1	3	0.008351	158.8	0.0299168
GO:0006924	activated T cell apoptosis	1	3	0.008351	158.8	0.0295916
GO:0045884	regulation of survival gene product expression	1	3	0.008351	158.8	0.0292734
GO:0002003	angiotensin maturation	1	3	0.008351	158.8	0.028962
GO:0031583	G-protein signaling, phospholipase D activating pathway	1	3	0.008351	158.8	0.0286571
GO:0030072	peptide hormone secretion	1	3	0.008351	158.8	0.0283586
GO:0043179	rhythmic excitation	1	3	0.008351	158.8	0.0280662
GO:0006970	response to osmotic stress	1	3	0.008351	158.8	0.0277799
GO:0042335	cuticle development	1	3	0.008351	158.8	0.0274993
GO:0007584	response to nutrient	2	65	0.008722	14.7	0.0284337
GO:0006874	cellular calcium ion homeostasis	2	66	0.008974	14.4	0.0289656
GO:0006811	ion transport	5	611	0.009222	3.9	0.0294742
GO:0006935	chemotaxis	3	207	0.00973	6.9	0.0307959
GO:0001819	positive regulation of cytokine production	1	4	0.01043	119.1	0.032694
GO:0019430	removal of superoxide radicals	1	4	0.01043	119.1	0.0323827
GO:0060087	relaxation of vascular smooth muscle	1	4	0.01043	119.1	0.0320772
GO:0019836	hemolysis by symbiont of host red blood cells	1	4	0.01043	119.1	0.0317774
GO:0030432	peristalsis	1	4	0.01043	119.1	0.0314831
GO:0045723	positive regulation of fatty acid biosynthetic process	1	4	0.01043	119.1	0.0311943
GO:0043267	negative regulation of potassium ion transport	1	4	0.01043	119.1	0.0309107
GO:0045741	positive regulation of epidermal growth factor receptor activity	1	4	0.01043	119.1	0.0306323
GO:0042474	middle ear morphogenesis	1	4	0.01043	119.1	0.0303588
GO:0030195	negative regulation of blood coagulation	1	4	0.01043	119.1	0.0300901
GO:0014065	phosphoinositide 3-kinase cascade	1	4	0.01043	119.1	0.0298261
GO:0046887	positive regulation of hormone secretion	1	4	0.01043	119.1	0.0295668
GO:0040009	regulation of growth rate	1	4	0.01043	119.1	0.0293119
GO:0042493	response to drug	2	72	0.01056	13.2	0.0294236
GO:0006281	DNA repair	3	220	0.01144	6.5	0.0316054
GO:0001895	retina homeostasis	1	5	0.0125	95.3	0.0342437
GO:0046620	regulation of organ growth	1	5	0.0125	95.3	0.0339583
GO:0046627	negative regulation of insulin receptor signaling pathway	1	5	0.0125	95.3	0.0336777
GO:0046689	response to mercury ion	1	5	0.0125	95.3	0.0334016
GO:0001935	endothelial cell proliferation	1	5	0.0125	95.3	0.0331301
GO:0010035	response to inorganic substance	1	5	0.0125	95.3	0.0328629
GO:0045822	negative regulation of heart contraction	1	5	0.0125	95.3	0.0326
GO:0006518	peptide metabolic process	1	5	0.0125	95.3	0.0323413
GO:0045321	leukocyte activation	1	5	0.0125	95.3	0.0320866
GO:0051899	membrane depolarization	1	5	0.0125	95.3	0.0318359
GO:0030818	negative regulation of cAMP biosynthetic process	1	5	0.0125	95.3	0.0315891
GO:0006972	hyperosmotic response	1	5	0.0125	95.3	0.0313462
GO:0046686	response to cadmium ion	1	5	0.0125	95.3	0.0311069
GO:0045909	positive regulation of vasodilation	1	6	0.01457	79.4	0.0359835
GO:0045859	regulation of protein kinase activity	1	6	0.01457	79.4	0.0357129
GO:0060088	auditory receptor cell stereocilium organization and biogenesis	1	6	0.01457	79.4	0.0354464
GO:0009267	cellular response to starvation	1	6	0.01457	79.4	0.0351839
GO:0048384	retinoic acid receptor signaling pathway	1	6	0.01457	79.4	0.0349251
GO:0050829	defense response to Gram-negative bacterium	1	6	0.01457	79.4	0.0346702
GO:0051145	smooth muscle cell differentiation	1	6	0.01457	79.4	0.034419
GO:0051346	negative regulation of hydrolase activity	1	6	0.01457	79.4	0.0341714
GO:0048662	negative regulation of smooth muscle cell proliferation	1	6	0.01457	79.4	0.0339273
GO:0030949	positive regulation of vascular endothelial growth factor receptor signaling pathway	1	6	0.01457	79.4	0.0336867
GO:0045779	negative regulation of bone resorption	1	6	0.01457	79.4	0.0334494
GO:0031529	ruffle organization and biogenesis	1	6	0.01457	79.4	0.0332155
GO:0043552	positive regulation of phosphoinositide 3-kinase activity	1	6	0.01457	79.4	0.0329849
GO:0006468	protein amino acid phosphorylation	5	694	0.01527	3.4	0.0343312
GO:0050715	positive regulation of cytokine secretion	1	7	0.01663	68.1	0.0371327
GO:0043085	positive regulation of catalytic activity	1	7	0.01663	68.1	0.0368801
GO:0051881	regulation of mitochondrial membrane potential	1	7	0.01663	68.1	0.0366309
GO:0060052	neurofilament cytoskeleton organization and biogenesis	1	7	0.01663	68.1	0.0363851
GO:0048255	mRNA stabilization	1	7	0.01663	68.1	0.0361425
GO:0048286	alveolus development	1	7	0.01663	68.1	0.0359032
GO:0007168	receptor guanylyl cyclase signaling pathway	1	7	0.01663	68.1	0.035667
GO:0048514	blood vessel morphogenesis	1	7	0.01663	68.1	0.0354339
GO:0051482	elevation of cytosolic calcium ion concentration during G-protein signaling, coupled to IP3 second messenger (phospholipase C activating)	1	7	0.01663	68.1	0.0352038
GO:0030147	natriuresis	1	7	0.01663	68.1	0.0349766
GO:0050873	brown fat cell differentiation	1	7	0.01663	68.1	0.0347524
GO:0030838	positive regulation of actin filament polymerization	1	7	0.01663	68.1	0.0345311
GO:0006968	cellular defense response	2	97	0.01834	9.8	0.0378408
GO:0042177	negative regulation of protein catabolic process	1	8	0.01869	59.6	0.0383204
GO:0040014	regulation of multicellular organism growth	1	8	0.01869	59.6	0.0380809
GO:0030856	regulation of epithelial cell differentiation	1	8	0.01869	59.6	0.0378443
GO:0001542	ovulation from ovarian follicle	1	8	0.01869	59.6	0.0376107
GO:0045941	positive regulation of transcription	2	98	0.01869	9.7	0.03738
GO:0045776	negative regulation of blood pressure	1	8	0.01869	59.6	0.0371521
GO:0008635	caspase activation via cytochrome c	1	8	0.01869	59.6	0.0369269
GO:0043491	protein kinase B signaling cascade	1	8	0.01869	59.6	0.0367045
GO:0030146	diuresis	1	8	0.01869	59.6	0.0364847
GO:0046888	negative regulation of hormone secretion	1	8	0.01869	59.6	0.0362675
GO:0050708	regulation of protein secretion	1	9	0.02075	52.9	0.0400266
GO:0046325	negative regulation of glucose import	1	9	0.02075	52.9	0.0397912
GO:0042445	hormone metabolic process	1	9	0.02075	52.9	0.0395585
GO:0031663	lipopolysaccharide-mediated signaling pathway	1	9	0.02075	52.9	0.0393285
GO:0002028	regulation of sodium ion transport	1	9	0.02075	52.9	0.0391012
GO:0008637	apoptotic mitochondrial changes	1	9	0.02075	52.9	0.0388764
GO:0043408	regulation of MAPKKK cascade	1	9	0.02075	52.9	0.0386543
GO:0014032	neural crest cell development	1	9	0.02075	52.9	0.0384347
GO:0006744	ubiquinone biosynthetic process	1	9	0.02075	52.9	0.0382175
GO:0006817	phosphate transport	2	104	0.02084	9.2	0.0381676
GO:0050729	positive regulation of inflammatory response	1	10	0.0228	47.6	0.041524
GO:0045333	cellular respiration	1	10	0.0228	47.6	0.0412933
GO:0042640	anagen	1	10	0.0228	47.6	0.0410652
GO:0042088	T-helper 1 type immune response	1	10	0.0228	47.6	0.0408396
GO:0007589	body fluid secretion	1	10	0.0228	47.6	0.0406164
GO:0006112	energy reserve metabolic process	1	10	0.0228	47.6	0.0403957
GO:0006098	pentose-phosphate shunt	1	10	0.0228	47.6	0.0401773
GO:0007154	cell communication	2	114	0.02466	8.4	0.0432213
GO:0019226	transmission of nerve impulse	1	11	0.02485	43.3	0.0433214
GO:0046716	muscle maintenance	1	11	0.02485	43.3	0.043091
GO:0050730	regulation of peptidyl-tyrosine phosphorylation	1	11	0.02485	43.3	0.042863
GO:0048009	insulin-like growth factor receptor signaling pathway	1	11	0.02485	43.3	0.0426374
GO:0045453	bone resorption	1	11	0.02485	43.3	0.0424141
GO:0042446	hormone biosynthetic process	1	11	0.02485	43.3	0.0421932
GO:0048538	thymus development	1	12	0.02689	39.7	0.0454204
GO:0009409	response to cold	1	12	0.02689	39.7	0.0451863
GO:0043406	positive regulation of MAP kinase activity	1	12	0.02689	39.7	0.0449546
GO:0019229	regulation of vasoconstriction	1	12	0.02689	39.7	0.0447252
GO:0042730	fibrinolysis	1	12	0.02689	39.7	0.0444982
GO:0045765	regulation of angiogenesis	1	12	0.02689	39.7	0.0442734
GO:0030041	actin filament polymerization	1	12	0.02689	39.7	0.044051
GO:0006878	cellular copper ion homeostasis	1	12	0.02689	39.7	0.0438307
GO:0001934	positive regulation of protein amino acid phosphorylation	1	13	0.02893	36.7	0.0469213
GO:0002026	regulation of the force of heart contraction	1	13	0.02893	36.7	0.046689
GO:0006937	regulation of muscle contraction	1	13	0.02893	36.7	0.046459
GO:0050880	regulation of blood vessel size	1	13	0.02893	36.7	0.0462313
GO:0007612	learning	1	14	0.03097	34	0.0492499
GO:0018105	peptidyl-serine phosphorylation	1	14	0.03097	34	0.0490108
GO:0000723	telomere maintenance	1	14	0.03097	34	0.048774
GO:0030032	lamellipodium biogenesis	1	14	0.03097	34	0.0485395
GO:0007568	aging	1	14	0.03097	34	0.0483073
