# Supplementary material for: Literature-based discovery of diabetes- and ROS-related targets
Source: BMC Med Genomics. 2010 Oct 27;3:49. doi: 10.1186/1755-8794-3-49 (PMC2988702; doi:10.1186/1755-8794-3-49)
Supplement: Additional file 10 — The enriched Cellular Components Gene Ontology Terms in the Over-represented 53 ROS-Diabetes targets. [file 1755-8794-3-49-S10.XLS]

## Sheet: CC enrichment
Additional File 10. The enriched Cellular Components Gene Ontology Terms in the key 53 ROS-Diabetes targets.
GOID	GOTerm	In ROS-Diabetes	In HUGO	p-value	enrichmed fold	Benj-p-value
GO:0005739	mitochondrion	13	984	9.91e-08	6.3	6.34e-06
GO:0005615	extracellular space	10	623	6.61e-07	7.6	2.11e-05
GO:0005625	soluble fraction	7	297	3.24e-06	11.2	6.9e-05
GO:0005576	extracellular region	15	1867	4.65e-06	3.8	7.43e-05
GO:0005743	mitochondrial inner membrane	6	236	1.13e-05	12.1	0.000145
GO:0005624	membrane fraction	8	631	5.15e-05	6	0.000549
GO:0005829	cytosol	7	486	7.25e-05	6.9	0.000663
GO:0005777	peroxisome	4	106	8.4e-05	18	0.000672
GO:0005737	cytoplasm	19	4032	0.000441	2.2	0.00314
GO:0005833	hemoglobin complex	2	17	0.000719	56.1	0.0046
GO:0005740	mitochondrial envelope	2	22	0.00115	43.3	0.00671
GO:0005581	collagen	2	30	0.00205	31.8	0.0109
GO:0005759	mitochondrial matrix	3	132	0.00286	10.8	0.0141
GO:0032839	dendrite cytoplasm	1	1	0.00418	476.5	0.0191
GO:0043020	NADPH oxidase complex	1	1	0.00418	476.5	0.0179
GO:0042582	azurophil granule	1	2	0.00627	238.2	0.0251
GO:0030425	dendrite	2	55	0.00638	17.3	0.024
GO:0005604	basement membrane	2	56	0.0066	17	0.0235
GO:0005886	plasma membrane	11	2337	0.00844	2.2	0.0284
GO:0030027	lamellipodium	2	67	0.00923	14.2	0.0295
GO:0005741	mitochondrial outer membrane	2	71	0.0103	13.4	0.0313
GO:0005584	collagen type I	1	5	0.0125	95.3	0.0364
GO:0016020	membrane	21	6061	0.0145	1.7	0.0403
GO:0005587	collagen type IV	1	7	0.0166	68.1	0.0443
GO:0005887	integral to plasma membrane	7	1282	0.0174	2.6	0.0446
GO:0019897	extrinsic to plasma membrane	1	8	0.0187	59.6	0.046
