# Supplementary material for: Literature-based discovery of diabetes- and ROS-related targets
Source: BMC Med Genomics. 2010 Oct 27;3:49. doi: 10.1186/1755-8794-3-49 (PMC2988702; doi:10.1186/1755-8794-3-49)
Supplement: Additional file 11 — The enriched pathways in the Over-represented 53 ROS-Diabetes targets. [file 1755-8794-3-49-S11.XLS]

## Sheet: Pathway enrichment
Additional File 11. The enriched pathways in the key 53 ROS-Diabetes targets.
* PathwayID starting with 'hsa' are from KEGG, while those only with numbers are from Reactome
PathwayID	Description	In ROS-Diabetes	In HUGO	p-value	enrichmed fold	Benj-p-value
hsa04670	Leukocyte transendothelial migration - Homo sapiens (human)	9	120	6.421e-12	35.7	1.06589e-09
hsa05222	Small cell lung cancer - Homo sapiens (human)	7	87	1.042e-09	38.3	8.6486e-08
75178	Formation of Platelet plug	6	69	1.136e-08	41.4	6.28587e-07
hsa04614	Renin-angiotensin system - Homo sapiens (human)	4	17	9.99e-08	112.1	4.14585e-06
166187	Mitochondrial Uncoupling Proteins	3	3	1.727e-07	476.5	5.73364e-06
167826	The fatty acid cycling model	3	3	1.727e-07	476.5	4.77803e-06
167827	The proton buffering model	3	3	1.727e-07	476.5	4.09546e-06
hsa04370	VEGF signaling pathway - Homo sapiens (human)	5	70	5.128e-07	34	1.06406e-05
hsa05212	Pancreatic cancer - Homo sapiens (human)	5	74	6.654e-07	32.2	1.22729e-05
109582	Hemostasis	6	172	1.942e-06	16.6	3.22372e-05
hsa04510	Focal adhesion - Homo sapiens (human)	6	197	4.149e-06	14.5	6.26122e-05
76005	Response to elevated platelet cytosolic Ca++	4	50	5.016e-06	38.1	6.9388e-05
hsa05030	Amyotrophic lateral sclerosis (ALS) - Homo sapiens (human)	3	19	1.299e-05	75.2	0.000165872
hsa05211	Renal cell carcinoma - Homo sapiens (human)	4	69	1.676e-05	27.6	0.000198726
hsa04730	Long-term depression - Homo sapiens (human)	4	76	2.41e-05	25.1	0.000266707
hsa04020	Calcium signaling pathway - Homo sapiens (human)	5	176	3.848e-05	13.5	0.00039923
hsa05215	Prostate cancer - Homo sapiens (human)	4	93	5.142e-05	20.5	0.000502101
hsa00330	Arginine and proline metabolism - Homo sapiens (human)	3	35	6.947e-05	40.8	0.000640668
114611	Exocytosis of Alpha granule	3	46	0.0001493	31.1	0.00130441
hsa04150	mTOR signaling pathway - Homo sapiens (human)	3	47	0.0001586	30.4	0.00131638
114608	Platelet degranulation	3	47	0.0001586	30.4	0.00125369
hsa05223	Non-small cell lung cancer - Homo sapiens (human)	3	54	0.0002343	26.5	0.0017679
hsa00680	Methane metabolism - Homo sapiens (human)	2	10	0.0002802	95.3	0.00202231
hsa04662	B cell receptor signaling pathway - Homo sapiens (human)	3	63	0.0003616	22.7	0.00250107
hsa05214	Glioma - Homo sapiens (human)	3	65	0.0003948	22	0.00262147
hsa04920	Adipocytokine signaling pathway - Homo sapiens (human)	3	72	0.0005265	19.9	0.0033615
114509	Platelet activation triggers	2	15	0.0005736	63.5	0.00352658
hsa04664	Fc epsilon RI signaling pathway - Homo sapiens (human)	3	75	0.0005905	19.1	0.00350082
202131	Metabolism of nitric oxide	2	17	0.0007193	56.1	0.00411737
76002	Platelet Activation	2	17	0.0007193	56.1	0.00398013
hsa04210	Apoptosis - Homo sapiens (human)	3	83	0.0007851	17.2	0.00420408
hsa05210	Colorectal cancer - Homo sapiens (human)	3	84	0.0008119	17	0.00421173
hsa04012	ErbB signaling pathway - Homo sapiens (human)	3	87	0.0008959	16.4	0.00450665
15869	Nucleotide metabolism	3	99	0.001286	14.4	0.00627871
hsa04620	Toll-like receptor signaling pathway - Homo sapiens (human)	3	102	0.001398	14	0.00663051
hsa00360	Phenylalanine metabolism - Homo sapiens (human)	2	30	0.00205	31.8	0.00945278
109606	Intrinsic Pathway for Apoptosis	2	31	0.00218	30.7	0.00978054
hsa04010	MAPK signaling pathway - Homo sapiens (human)	4	259	0.002239	7.4	0.00978089
202424	Downstream TCR signaling	2	39	0.003349	24.4	0.0142547
hsa00480	Glutathione metabolism - Homo sapiens (human)	2	39	0.003349	24.4	0.0138984
hsa00051	Fructose and mannose metabolism - Homo sapiens (human)	2	43	0.004022	22.2	0.0162842
73847	Purine metabolism	2	44	0.004199	21.7	0.016596
168256	Signaling in Immune system	4	312	0.004318	6.1	0.0166695
202403	TCR signaling	2	47	0.004752	20.3	0.017928
141333	Monoamines are oxidized to aldehydes, producing NH3 and H2O2	1	2	0.00627	238.2	0.0231293
111457	Release of apoptotic factors from the mitochondria	1	2	0.00627	238.2	0.0226265
hsa05221	Acute myeloid leukemia - Homo sapiens (human)	2	57	0.006822	16.7	0.0240947
77387	Insulin receptor recycling	1	3	0.008351	158.8	0.0288805
111458	Formation of apoptosome	1	3	0.008351	158.8	0.0282911
140179	Amine Oxidase reactions	1	3	0.008351	158.8	0.0277253
114516	Disinhibition of SNARE formation	1	3	0.008351	158.8	0.0271817
114593	Collagen adhesion via Gp IV	1	3	0.008351	158.8	0.026659
hsa04115	p53 signaling pathway - Homo sapiens (human)	2	66	0.008974	14.4	0.0281072
hsa05120	Epithelial cell signaling in Helicobacter pylori infection - Homo sapiens (human)	2	68	0.009489	14	0.0291699
109581	Apoptosis	2	69	0.009751	13.8	0.0294303
74744	SHC activation	1	4	0.01043	119.1	0.0309175
hsa05220	Chronic myeloid leukemia - Homo sapiens (human)	2	77	0.01196	12.4	0.0348309
199418	Negative regulation of the PI3K/AKT network	1	5	0.0125	95.3	0.0357759
74259	Purine catabolism	1	5	0.0125	95.3	0.0351695
74257	Xanthine formation	1	5	0.0125	95.3	0.0345833
194306	Neurophilin interactions with VEGF and VEGFR	1	5	0.0125	95.3	0.0340164
hsa00380	Tryptophan metabolism - Homo sapiens (human)	2	84	0.01406	11.3	0.0376445
114664	G alpha 12 cascade	1	6	0.01457	79.4	0.0383908
111461	Cytochrome c-mediated apoptotic response	1	6	0.01457	79.4	0.0377909
114592	Collagen adhesion via alpha 2 beta 1 glycoprotein	1	6	0.01457	79.4	0.0372095
111459	Activation of caspases through apoptosome-mediated cleavage	1	6	0.01457	79.4	0.0366458
hsa04512	ECM-receptor interaction - Homo sapiens (human)	2	86	0.01468	11.1	0.0363713
hsa04660	T cell receptor signaling pathway - Homo sapiens (human)	2	92	0.01663	10.4	0.0405968
114604	Collagen-mediated activation cascade	1	7	0.01663	68.1	0.0400084
74713	IRS activation	1	7	0.01663	68.1	0.0394369
195399	VEGF binds to VEGFR leading to receptor dimerization	1	7	0.01663	68.1	0.0388814
hsa00232	Caffeine metabolism - Homo sapiens (human)	1	7	0.01663	68.1	0.0383414
hsa00940	Phenylpropanoid biosynthesis - Homo sapiens (human)	1	7	0.01663	68.1	0.0378162
164944	Nef and signal transduction	1	7	0.01663	68.1	0.0373051
111471	Apoptotic factor-mediated response	1	7	0.01663	68.1	0.0368077
hsa04060	Cytokine-cytokine receptor interaction - Homo sapiens (human)	3	255	0.01687	5.6	0.0368476
114696	Thrombin-activated activation cascade	1	8	0.01869	59.6	0.0402927
114711	vWF interaction with collagen	1	8	0.01869	59.6	0.0397762
203615	eNOS activation	1	8	0.01869	59.6	0.0392727
71336	Pentose phosphate pathway (hexose monophosphate shunt)	1	8	0.01869	59.6	0.0387817
75205	Dissolution of Fibrin Clot	1	8	0.01869	59.6	0.038303
hsa00130	Ubiquinone biosynthesis - Homo sapiens (human)	1	8	0.01869	59.6	0.0378359
114665	G-protein cascades	1	8	0.01869	59.6	0.03738
hsa04916	Melanogenesis - Homo sapiens (human)	2	101	0.01975	9.4	0.0390298
194313	VEGF ligand-receptor interactions	1	9	0.02075	52.9	0.0405235
198693	AKT phosphorylates targets in the nucleus	1	9	0.02075	52.9	0.0400523
111447	Activation of BAD and translocation to mitochondria	1	9	0.02075	52.9	0.039592
168927	Viral dsRNA:TLR3:TRIF Complex Activates RIP1	1	11	0.02485	43.3	0.0468761
75892	Platelet Adhesion to exposed collagen	1	11	0.02485	43.3	0.0463494
hsa04080	Neuroactive ligand-receptor interaction - Homo sapiens (human)	3	302	0.02608	4.7	0.0481031
198323	AKT phosphorylates targets in the cytosol	1	12	0.02689	39.7	0.0490521
163210	Formation of ATP by chemiosmotic coupling	1	12	0.02689	39.7	0.0485189
159418	Recycling of bile acids and salts	1	12	0.02689	39.7	0.0479972
203765	eNOS activation and regulation	1	12	0.02689	39.7	0.0474866
74749	Signal attenuation	1	12	0.02689	39.7	0.0469867
194138	Signaling by VEGF	1	13	0.02893	36.7	0.0500248
hsa04530	Tight junction - Homo sapiens (human)	2	126	0.02957	7.6	0.0506043
77388	SHC-related events	1	14	0.03097	34	0.0524594
hsa04650	Natural killer cell mediated cytotoxicity - Homo sapiens (human)	2	130	0.03129	7.3	0.0524661
hsa05050	Dentatorubropallidoluysian atrophy (DRPLA) - Homo sapiens (human)	1	15	0.033	31.8	0.05478
hsa01430	Cell Communication - Homo sapiens (human)	2	135	0.03349	7.1	0.055043
hsa04910	Insulin signaling pathway - Homo sapiens (human)	2	137	0.03439	7	0.055968
hsa04310	Wnt signaling pathway - Homo sapiens (human)	2	147	0.03902	6.5	0.0628866
114452	Activation of BH3-only proteins	1	18	0.03906	26.5	0.0623458
168180	TRAF6 Mediated Induction of the antiviral cytokine IFN-alpha/beta cascade	1	18	0.03906	26.5	0.061752
74226	ATP formation	1	19	0.04108	25.1	0.0643328
hsa04630	Jak-STAT signaling pathway - Homo sapiens (human)	2	153	0.0419	6.2	0.0650037
168164	Toll Like Receptor 3 (TLR3) Cascade	1	21	0.04509	22.7	0.069305
