# Supplementary material for: Literature-based discovery of diabetes- and ROS-related targets
Source: BMC Med Genomics. 2010 Oct 27;3:49. doi: 10.1186/1755-8794-3-49 (PMC2988702; doi:10.1186/1755-8794-3-49)
Supplement: Additional file 12 — The Key 53 ROS-Diabetes Targets Identifiable Using Only the Abstracts. [file 1755-8794-3-49-S12.XLS]

## Sheet: With AbstractOnlyResult
Supplementary Table XIII. The Key 53 ROS-Diabetes Targets Identifiable Using Only the Abstracts
#Symbol	Entrez GeneID	Name	Identifiable using Abstract only
SOD1	6647	superoxide dismutase 1, soluble (amyotrophic lateral sclerosis 1 (adult))	O
CAT	847	catalase	O
NOX5	79400	NADPH oxidase, EF-hand calcium binding domain 5	O
INS	3630	insulin	O
XDH	7498	xanthine dehydrogenase	O
PRKCA	5578	protein kinase C, alpha	O
NCF1	653361	neutrophil cytosolic factor 1, (chronic granulomatous disease, autosomal 1)	O
NOS3	4846	nitric oxide synthase 3 (endothelial cell)	O
SOD2	6648	superoxide dismutase 2, mitochondrial	O
CYBA	1535	cytochrome b-245, alpha polypeptide	O
NOS2A	4843	nitric oxide synthase 2A (inducible, hepatocytes)	O
AGT	183	angiotensinogen (serpin peptidase inhibitor, clade A, member 8)	O
AKR1B1	231	aldo-keto reductase family 1, member B1 (aldose reductase)	O
CYBB	1536	cytochrome b-245, beta polypeptide (chronic granulomatous disease)	O
NOS1	4842	nitric oxide synthase 1 (neuronal)	O
NCF2	4688	neutrophil cytosolic factor 2 (65kDa, chronic granulomatous disease, autosomal 2)
CYCS	54205	cytochrome c, somatic
HBB	3043	hemoglobin, beta	O
GSR	2936	glutathione reductase
UCP1	7350	uncoupling protein 1 (mitochondrial, proton carrier)	O
NOX4	50507	NADPH oxidase 4
PARP1	142	poly (ADP-ribose) polymerase family, member 1	O
UCP2	7351	uncoupling protein 2 (mitochondrial, proton carrier)	O
HBA1	3039	hemoglobin, alpha 1
ALB	213	albumin	O
NOX1	27035	NADPH oxidase 1
NFKB1	4790	nuclear factor of kappa light polypeptide gene enhancer in B-cells 1 (p105)	O
VEGFA	7422	vascular endothelial growth factor A
SOD3	6649	superoxide dismutase 3, extracellular
REN	5972	renin
MPO	4353	myeloperoxidase
SORD	6652	sorbitol dehydrogenase
COL4A1	1282	collagen, type IV, alpha 1
TGFA	7039	transforming growth factor, alpha
ACE	1636	angiotensin I converting enzyme (peptidyl-dipeptidase A) 1
AGTR1	185	angiotensin II receptor, type 1
G6PD	2539	glucose-6-phosphate dehydrogenase
CP	1356	ceruloplasmin (ferroxidase)
NCF4	4689	neutrophil cytosolic factor 4, 40kDa
MT-CYB	4519	mitochondrially encoded cytochrome b
DUOX1	53905	dual oxidase 1
SERPINE1	5054	serpin peptidase inhibitor, clade E (nexin, plasminogen activator inhibitor type 1), member 1
GSTCD	79807	glutathione S-transferase, C-terminal domain containing
COQ7	10229	coenzyme Q7 homolog, ubiquinone (yeast)
RAC1	5879	ras-related C3 botulinum toxin substrate 1 (rho family, small GTP binding protein Rac1)
MAOB	4129	monoamine oxidase B
UCP3	7352	uncoupling protein 3 (mitochondrial, proton carrier)
VCAM1	7412	vascular cell adhesion molecule 1
AKT1	207	v-akt murine thymoma viral oncogene homolog 1
LEPR	3953	leptin receptor
EDN1	1906	endothelin 1
COL1A1	1277	collagen, type I, alpha 1
CCL2	6347	chemokine (C-C motif) ligand 2
